# Supplementary material for: Growth-dependent concentration gradient of the oscillating Min system in Escherichia coli
Source: J Cell Biol. 2024 Dec 2;224(2):e202406107. doi: 10.1083/jcb.202406107 (PMC11613459; doi:10.1083/jcb.202406107)
Supplement: Data S1 — shows measurement of time-lapse images showing MinD oscillations. [file jcb_202406107_datas1.xlsx]

## Sheet: A. 0.416% glucose
Data Table 1A. Measurement of time-lapse images showing MinD oscillations. Cells were cultured with 0.416% glucose. n=130. Data relate to Fig. 1D, E, F, and S2B.
* Time was converted from length using the linear equation y=1.93+0.0118x, derived from the length-time data presented in Fig. S2C and Data Table 2G.
Length (µm)	Width (µm)	Area (µm2)	Aspect ratio	Period (s)	Period STDEV (s)	Velocity (µm/s)	Time (s)*
1.691	0.938	1.367	1.802	48.48	9.47	0.07
1.833	1.043	1.644	1.758	45.6	15.87	0.08
1.952	1.038	1.762	1.881	45.91	4.65	0.085	1.86441
2.044	0.993	1.783	2.058	38.14	11.34	0.107	9.66102
2.085	1.084	1.949	1.924	40.32	9.09	0.103	13.1356
2.106	0.992	1.829	2.123	54.6	9.11	0.077	14.9153
2.12	0.974	1.816	2.176	42.22	9.63	0.1	16.1017
2.123	0.976	1.827	2.175	40	8.81	0.106	16.3559
2.235	1.023	2.019	2.184	43.2	6.93	0.103	25.8475
2.258	1.055	2.114	2.14	45.5	7.9	0.099	27.7966
2.272	0.973	1.96	2.334	40.44	8.25	0.112	28.9831
2.275	0.898	1.829	2.533	48	8.28	0.095	29.2373
2.29	0.992	2.024	2.309	45.39	8.83	0.101	30.5085
2.295	0.999	2.017	2.296	44	11	0.104	30.9322
2.33	0.948	1.985	2.458	46.5	8.16	0.1	33.8983
2.348	0.981	2.07	2.392	54	10.66	0.087	35.4237
2.36	1.012	2.116	2.332	42.92	7.72	0.11	36.4407
2.366	0.985	2.096	2.401	62.67	8.79	0.076	36.9492
2.377	0.963	2.045	2.468	48	8.86	0.099	37.8814
2.396	0.997	2.129	2.405	45.91	10.64	0.104	39.4915
2.398	1.023	2.188	2.345	38.4	5.81	0.125	39.661
2.405	1	2.147	2.404	57.47	13.01	0.084	40.2542
2.429	1.041	2.242	2.334	49.64	15.84	0.098	42.2881
2.433	0.96	2.101	2.533	37.85	8.1	0.129	42.6271
2.437	0.957	2.102	2.545	42.72	9.85	0.114	42.9661
2.443	1	2.172	2.444	40	6.78	0.122	43.4746
2.454	0.998	2.182	2.458	47.48	8.47	0.103	44.4068
2.485	0.895	2.014	2.777	44	8.42	0.113	47.0339
2.499	0.963	2.17	2.594	40	8.81	0.125	48.2203
2.504	1.042	2.315	2.404	45.91	7.8	0.109	48.6441
2.509	0.902	2.049	2.783	37.6	6.86	0.133	49.0678
2.536	0.991	2.255	2.558	45.82	10.23	0.111	51.3559
2.54	1.001	2.289	2.537	38.07	6.47	0.133	51.6949
2.564	1.001	2.284	2.561	43.68	7.65	0.117	53.7288
2.564	0.939	2.179	2.732	46.5	11.36	0.11	53.7288
2.612	1.052	2.457	2.482	52.57	8.03	0.099	57.7966
2.62	0.98	2.31	2.674	38	5.53	0.138	58.4746
2.62	1	2.367	2.619	51.6	6.85	0.102	58.4746
2.628	0.999	2.365	2.631	39	5.29	0.135	59.1525
2.629	0.978	2.323	2.688	41	7.85	0.128	59.2373
2.634	1.066	2.491	2.47	41.28	7.81	0.128	59.661
2.64	0.943	2.229	2.8	55.8	13.64	0.095	60.1695
2.648	0.962	2.29	2.752	49.64	10	0.107	60.8475
2.654	1.025	2.438	2.589	49.64	9.29	0.107	61.3559
2.656	0.969	2.334	2.74	48.52	8.47	0.109	61.5254
2.659	0.966	2.337	2.753	55.2	11.28	0.096	61.7797
2.661	0.952	2.289	2.796	52.8	10.59	0.101	61.9492
2.675	0.934	2.278	2.863	39.86	7.34	0.134	63.1356
2.678	0.916	2.232	2.924	48.52	9.89	0.11	63.3898
2.687	0.9	2.21	2.984	46.43	10.43	0.116	64.1525
2.703	0.975	2.388	2.772	53.4	10.64	0.101	65.5085
2.706	0.922	2.286	2.935	45.5	8.65	0.119	65.7627
2.715	0.995	2.429	2.728	53.14	6.09	0.102	66.5254
2.723	0.973	2.39	2.799	46	6.78	0.118	67.2034
2.743	1.015	2.531	2.703	49.09	7.32	0.112	68.8983
2.761	0.93	2.34	2.97	43.8	7.05	0.126	70.4237
2.771	0.91	2.288	3.044	42.92	6.93	0.129	71.2712
2.775	0.9	2.273	3.084	45.91	9.33	0.121	71.6102
2.78	0.965	2.442	2.88	43.2	7.75	0.129	72.0339
2.788	0.944	2.394	2.953	49.04	7.16	0.114	72.7119
2.823	0.98	2.534	2.882	49.64	8.52	0.114	75.678
2.826	0.996	2.519	2.838	42.43	8.32	0.133	75.9322
2.836	0.987	2.539	2.873	46.5	7.35	0.122	76.7797
2.841	0.89	2.303	3.193	51.27	12.93	0.111	77.2034
2.843	0.934	2.42	3.045	44	5.78	0.129	77.3729
2.843	0.994	2.575	2.859	50.18	11.5	0.113	77.3729
2.883	0.949	2.522	3.037	40.89	6.87	0.141	80.7627
2.89	0.995	2.604	2.905	48.57	2.62	0.119	81.3559
2.905	0.975	2.59	2.98	47.48	7.66	0.122	82.6271
2.907	0.897	2.399	3.239	49.04	7.16	0.119	82.7966
2.918	0.939	2.512	3.106	42.72	7	0.137	83.7288
2.922	1.015	2.687	2.879	46.96	8.02	0.124	84.0678
2.923	0.927	2.474	3.153	44.64	11.24	0.131	84.1525
2.946	0.971	2.625	3.033	48	7.41	0.123	86.1017
2.966	0.892	2.394	3.324	42.72	8.54	0.139	87.7966
2.976	0.936	2.56	3.178	45.6	6.93	0.131	88.6441
2.995	0.989	2.685	3.028	45	6.38	0.133	90.2542
2.997	1.009	2.752	2.971	46	7.64	0.13	90.4237
3.005	0.972	2.684	3.091	43.68	6.82	0.138	91.1017
3.031	0.979	2.75	3.096	36.83	6.36	0.165	93.3051
3.035	0.98	2.721	3.098	49.09	7.32	0.124	93.6441
3.048	0.982	2.733	3.105	46	6.78	0.133	94.7458
3.08	0.993	2.771	3.102	39.86	6.58	0.155	97.4576
3.091	0.92	2.619	3.361	44.5	5.57	0.139	98.3898
3.095	0.966	2.757	3.203	50.73	8.22	0.122	98.7288
3.143	0.969	2.792	3.242	40.89	6.01	0.154	102.797
3.155	0.914	2.647	3.45	45.12	5.23	0.14	103.814
3.159	0.909	2.671	3.475	43.68	10.32	0.145	104.153
3.159	0.898	2.641	3.519	44.64	6.5	0.142	104.153
3.171	0.867	2.538	3.658	50.53	7.57	0.126	105.169
3.203	0.941	2.78	3.404	45	8.11	0.142	107.881
3.219	0.953	2.8	3.377	40.44	9.5	0.159	109.237
3.22	0.896	2.696	3.591	40	6.66	0.161	109.322
3.236	1.008	3.005	3.209	54.32	7.34	0.119	110.678
3.236	0.984	2.912	3.288	46.43	7.51	0.139	110.678
3.238	1.041	3.067	3.111	48.55	7.84	0.133	110.847
3.24	0.965	2.893	3.359	63.53	8.23	0.102	111.017
3.251	0.93	2.789	3.497	42.72	7	0.152	111.949
3.261	0.928	2.792	3.515	44.77	5.43	0.146	112.797
3.269	1.008	3.034	3.243	50.86	5.24	0.129	113.475
3.279	0.998	3.004	3.287	50.18	7.06	0.131	114.322
3.28	0.932	2.815	3.52	49.14	8.4	0.133	114.407
3.291	0.925	2.801	3.557	47.5	6.6	0.139	115.339
3.345	0.955	2.972	3.504	45.6	6.93	0.147	119.915
3.35	0.944	2.943	3.548	40.44	5.91	0.166	120.339
3.352	0.936	2.876	3.581	40	6.66	0.168	120.508
3.382	1.02	3.187	3.318	53.4	9.11	0.127	123.051
3.398	0.977	3.037	3.478	51.6	10.37	0.132	124.407
3.4	1.031	3.259	3.297	65.6	6.2	0.104	124.576
3.431	0.928	2.956	3.696	44.5	5.57	0.154	127.203
3.442	0.927	2.918	3.713	47.48	12.26	0.145	128.136
3.455	0.943	3.036	3.662	44.16	8.28	0.156	129.237
3.5	0.933	3.026	3.749	50.86	11.94	0.138	133.051
3.53	0.906	2.984	3.894	46.08	6.65	0.153	135.593
3.562	0.95	3.187	3.749	47.48	6.75	0.15	138.305
3.569	0.971	3.218	3.677	42.46	7.76	0.168	138.898
3.575	0.961	3.179	3.719	44	5.78	0.162	139.407
3.586	0.97	3.264	3.699	54.6	8.24	0.131	140.339
3.587	0.935	3.121	3.837	48	5.37	0.149	140.424
3.629	0.912	3.086	3.978	46.96	5	0.155	143.983
3.649	0.939	3.197	3.886	54.29	6.14	0.134	145.678
3.665	0.908	3.113	4.037	46.43	5.49	0.158	147.034
3.674	0.93	3.183	3.949	51.13	5.39	0.144	147.797
3.893	0.932	3.396	4.177	49.09	5.12	0.159	166.356
3.945	0.978	3.629	4.034	50.29	8.16	0.157	170.763
3.955	0.94	3.473	4.208	45.6	4.9	0.173	171.61
4.043	0.959	3.652	4.217	50.18	6.01	0.161	179.068
4.043	0.94	3.552	4.303	45.6	4.9	0.177	179.068
4.265	1.001	4.023	4.259	56.21	5.73	0.152	197.881
4.481	0.955	4.038	4.694	50.18	6.01	0.179	216.186

## Sheet: B. Period
Data Table 1B. Data for individual oscillation period measured in each cell. n=130. Data relate to Fig. 1E.
Cell #	1		2		3		4		5		6		7		8		9		10		11		12		13		14		15		16		17		18		19		20		21		22		23		24		25
	Frame	Time (s)	Frame	Time (s)	Frame	Time (s)	Frame	Time (s)*	Frame	Time (s)	Frame	Time (s)	Frame	Time (s)	Frame	Time (s)	Frame	Time (s)	Frame	Time (s)	Frame	Time (s)	Frame	Time (s)	Frame	Time (s)	Frame	Time (s)	Frame	Time (s)	Frame	Time (s)	Frame	Time (s)	Frame	Time (s)	Frame	Time (s)	Frame	Time (s)	Frame	Time (s)	Frame	Time (s)	Frame	Time (s)	Frame	Time (s)	Frame
	4	48	5	60	5	60	4	48	4	48	4	48	4	48	4	48	4	48	4	48	4	48	4	48	3	36	4	48	4	48	4	48	5	60	4	48	4	48	5	60	5	60	4	48	4	48	5	60	5
	4	48	3	36	3	36	4	48	5	60	3	36	4	48	3	36	4	48	4	48	3	36	4	48	4	48	5	60	4	48	4	48	3	36	4	48	4	48	3	36	3	36	4	48	3	36	4	48	4
	3	36	5	60	3	36	5	60	4	48	4	48	5	60	4	48	4	48	2	24	4	48	5	60	2	24	3	36	4	48	3	36	4	48	4	48	2	24	6	72	4	48	3	36	2	24	4	48	4
	5	60	4	48	5	60	5	60	4	48	5	60	5	60	4	48	4	48	5	60	4	48	4	48	3	36	4	48	5	60	4	48	5	60	4	48	3	36	7	84	4	48	4	48	4	48	4	48	4
	4	48	4	48	4	48	5	60	4	48	3	36	4	48	4	48	4	48	4	48	3	36	5	60	4	48	3	36	4	48	4	48	4	48	4	48	3	36	4	48	3	36	3	36	3	36	4	48	3
	6	72	4	48	4	48	5	60	6	72	5	60	4	48	4	48	4	48	3	36	5	60	5	60	3	36	4	48	4	48	4	48	4	48	4	48	4	48	6	72	4	48	3	36	5	60	4	48	4
	4	48	5	60	3	36	4	48	4	48	4	48	4	48	4	48	4	48	3	36	3	36	4	48	4	48	4	48	4	48	3	36	4	48	4	48	3	36	4	48	4	48	4	48	3	36	4	48	5
	3	36	4	48	4	48	4	48	4	48	3	36	4	48	4	48	3	36	5	60	3	36	4	48	4	48	6	72	5	60	6	72	5	60	3	36	3	36	4	48	4	48	4	48	4	48	4	48	5
	3	36	4	48	4	48	4	48	4	48	3	36	4	48	4	48	5	60	5	60	5	60	3	36	4	48	4	48	3	36	4	48	3	36	5	60	4	48	4	48	3	36	3	36	3	36	4	48	3
	3	36	4	48	3	36	5	60	3	36	4	48	5	60	3	36	3	36	3	36	4	48	4	48	3	36	4	48	4	48	5	60	5	60	3	36	3	36	4	48	4	48	4	48	3	36	4	48	5
	4	48	4	48	4	48	4	48	5	60	3	36	5	60	4	48	4	48	7	84	4	48	4	48	3	36	6	72	4	48	5	60	4	48	4	48	4	48	5	60	4	48	3	36	4	48	4	48	3
	4	48	5	60	4	48	4	48	5	60	4	48	4	48	4	48	3	36	4	48	4	48	4	48	4	48	4	48	5	60	5	60	5	60	5	60	2	24	4	48	4	48	4	48	4	48	4	48	3
	4	48	3	36	4	48	5	60	4	48	4	48	4	48	4	48	4	48	3	36	3	36	4	48	3	36	3	36	4	48	3	36	3	36	4	48	3	36	5	60	4	48	3	36	3	36	4	48	5
	3	36	5	60	3	36	5	60	4	48	4	48	4	48	3	36	4	48	4	48	4	48	5	60	4	48	4	48	4	48	4	48	4	48	4	48	3	36	7	84	3	36	4	48	2	24	4	48	4
	5	60	4	48	5	60	4	48	4	48	3	36	5	60	4	48	3	36	4	48	4	48	4	48	3	36	4	48	4	48	4	48	5	60	4	48	3	36	5	60	3	36	4	48	3	36	4	48	4
	5	60	4	48	4	48	6	72	5	60	4	48	5	60	4	48	4	48	3	36	4	48	4	48	3	36	3	36	4	48	3	36	4	48	4	48	4	48	5	60	4	48	3	36	3	36	4	48	4
	3	36	4	48	4	48	4	48	4	48	4	48	4	48	4	48	4	48	3	36	4	48	5	60	2	24	4	48	4	48	4	48	4	48	4	48	3	36	4	48	4	48	3	36	3	36	4	48	3
	6	72	5	60	4	48	4	48	4	48	5	60	3	36	4	48	3	36	6	72	3	36	5	60	4	48	5	60	4	48	6	72	5	60	3	36	3	36	4	48	4	48	3	36	4	48	4	48	5
	3	36	3	36	3	36	4	48	4	48	4	48	5	60	4	48	5	60	3	36	3	36	4	48	3	36	4	48	4	48	5	60	3	36	5	60	3	36	5	60	4	48	5	60	4	48	4	48	4
	4	48	5	60	4	48	6	72	3	36	3	36	4	48	4	48	3	36	4	48	4	48	3	36	4	48	4	48	4	48	3	36	4	48	3	36	3	36			4	48	3	36	3	36	4	48	5
	3	36	4	48	3	36			5	60	4	48			4	48	5	60	7	84	5	60	4	48	4	48	4	48	4	48	6	72	5	60	4	48	3	36			3	36	3	36	4	48	4	48	3
	3	36			4	48			4	48	3	36			3	36	4	48	5	60	4	48	4	48	4	48	5	60	4	48			3	36	4	48	3	36			4	48	4	48	3	36			5
	4	48			4	48					4	48			4	48	3	36			4	48			4	48									4	48	4	48			3	36	4	48	4	48			3
	3	36			4	48					3	36					3	36							3	36											3	36			4	48	4	48	2	24
											3	36													3	36											3	36					4	48	5	60
																									4	48											3	36							3	36
																									3	36											3	36							3	36
																																					3	36
																																					3	36
Average		46.5		50.2857		46		54.6		50.7273		44.64		51.6		45.913		45.5		49.6364		45.913		50.1818		40.8889		49.6364		49.0909		50.8571		49.6364		47.4783		38.069		57.4737		45		43.2		40.4444		48.5714
STDEV		11.3636		8.15563		7.64426		8.23599		8.22413		8.1388		6.85489		4.65064		7.89606		15.8401		7.80392		7.06188		7.63259		10.0026		5.11682		11.9427		9.29181		6.74786		6.46933		13.0101		6.37931		6.9282		9.50034		2.61861
[truncated: 211 more columns]

## Sheet: C. Period STDEV
Data Table 1C. Summary of average and standard deviation (STDEV) of oscillation periods. Data relate to Fig. 1D.
	Time (s)
Cell #	Average	STDEV	Length (µm)
1	46.5	11.3636	2.56432
2	50.2857	8.15563	3.94499
3	46	7.64426	2.99689
4	54.6	8.23599	3.58602
5	50.7273	8.22413	3.09501
6	45	8.10797	3.20335
7	51.6	6.85489	2.62024
8	45.913	4.65064	1.95233
9	45.5	7.89606	2.25828
10	49.6364	15.8401	2.429
11	45.913	7.80392	2.5041
12	50.1818	7.06188	3.27874
13	41	7.84635	2.62856
14	49.6364	10.0026	2.64766
15	49.0909	5.11682	3.89309
16	50.8571	11.9427	3.49952
17	49.6364	9.29181	2.65403
18	47.4783	6.74786	3.56182
19	38.069	6.46933	2.53986
20	57.4737	13.0101	2.40497
21	45	6.37931	2.99519
22	43.2	6.9282	2.2348
23	40.4444	9.50034	3.21912
24	48.5714	2.61861	2.88955
25	48.5217	9.8943	2.67795
26	42.9231	7.71971	2.36032
27	44.16	8.28493	3.45481
28	40.4444	5.90523	3.35004
29	49.0909	7.32191	2.74283
30	48	7.40656	2.94647
32	50.1818	6.01297	4.04295
33	43.68	10.3228	3.15889
34	43.68	7.65245	2.56368
35	53.4	9.10986	3.38233
36	43.68	6.82349	3.00456
37	47.4783	7.65666	2.90461
38	45.8182	10.2336	2.53558
39	48.5217	8.4685	2.65592
40	52.5714	8.02852	2.61154
41	44.5	5.57167	3.43068
42	54.6	9.10986	2.10572
43	40.8889	6.86873	2.88326
44	46.4348	7.50652	3.23631
45	49.6364	8.52194	2.8234
46	40	8.80559	2.12303
47	63.5294	8.23193	3.24036
48	38.4	5.81081	2.39824
49	45.3913	8.83042	2.2898
50	56.2105	5.7308	4.26532
51	49.0435	7.15718	2.78837
52	65.6	6.19677	3.40012
53	44.64	6.49923	3.15933
54	46.5	7.34847	2.8359
55	45.6	15.8745	1.83341
56	40.32	9.08625	2.08526
57	49.1429	8.40408	3.27983
58	54	10.6623	2.34767
59	45.5	8.65272	2.70576
60	47.4783	8.4685	2.45353
61	49.0909	7.32191	3.03521
62	48.48	9.47418	1.69087
63	37.6	6.85616	2.50909
64	46.4348	5.49236	3.66485
65	48	5.36656	3.58716
66	55.2	11.2839	2.6593
67	45.913	10.6426	2.39632
68	40	6.6564	3.21951
69	42.72	9.84683	2.43677
70	50.1818	11.4959	2.84284
71	54.3158	7.3413	3.2358
72	45.6	6.9282	2.97599
73	45.12	5.23068	3.15455
74	42.72	6.99714	3.2507
75	40.4444	8.25243	2.27225
76	46.5	8.15609	2.32974
77	52.8	10.591	2.661
78	44	11.002	2.29507
79	38	5.5336	2.61976
80	50.5263	7.56724	3.17147
81	44	5.77852	2.84262
82	54.2857	6.1412	3.64888
83	44	8.42357	2.48482
84	42.72	6.99714	2.9179
85	55.8	13.6405	2.64005
86	44.64	11.2357	2.9233
87	44.7692	5.42813	3.26103
88	53.4	10.6445	2.70297
89	46.4348	10.4265	2.68658
90	39.8571	7.34199	2.6748
91	40	8.80559	2.49882
92	50.8571	5.23723	3.26933
93	45.913	9.33183	2.77514
94	48	8.28079	2.27525
95	42.9231	6.93353	2.77051
96	38.1429	11.3389	2.04363
97	46.08	6.6453	3.52981
98	48	8.86259	2.37657
99	47.5	6.6004	3.29082
100	42.2222	9.62902	2.11956
101	44.5	5.57167	3.0913
102	49.0435	7.15718	2.90677
103	51.2727	12.9254	2.8412
104	47.4783	12.2581	3.44224
105	45.6	4.89898	3.95516
106	50.1818	6.01297	4.48079
107	42.4286	8.31522	2.82574
108	46.9565	8.01974	2.92188
109	36.8276	6.35873	3.03131
110	42.4615	7.76263	3.56904
111	43.2	7.74597	2.78022
112	51.6	10.3741	3.39839
113	41.28	7.80769	2.63432
114	37.8462	8.09786	2.43313
115	40	6.6564	3.35166
116	39.8571	6.57557	3.0803
117	44	5.77852	3.57455
118	48.5455	7.83598	3.23772
119	40.8889	6.00854	3.14314
120	45.6	6.9282	3.34512
121	39	5.2915	2.62838
122	45.6	4.89898	4.04343
123	46	6.77592	3.04811
124	51.1304	5.38773	3.67356
125	53.1429	6.08511	2.71453
126	62.6667	8.78501	2.36579
127	42.72	8.54166	2.96601
128	40	6.77592	2.44334
129	43.8	7.04572	2.76135
130	46.9565	5.00435	3.62906
131	46	6.77592	2.72263

## Sheet: D. 0% glucose
Data Table 1D. Measurements of time-lapse images showing MinD oscillations. Cells were cultured with 0% glucose. n=101. Data relate to Fig. 1G.
Length (µm)	Period (s)	Velocity (µm/s)
2.08	61.41	0.068
2.13	56.84	0.075
2.14	65.25	0.066
2.14	51.79	0.083
2.15	58.11	0.074
2.21	46.5	0.095
2.21	60	0.074
2.23	81.23	0.055
2.23	57.47	0.078
2.23	60	0.074
2.25	41.28	0.109
2.29	45.12	0.101
2.29	64.94	0.07
2.3	54	0.085
2.3	52	0.089
2.35	48.52	0.097
2.35	56.21	0.084
2.38	51.43	0.092
2.38	69.6	0.068
2.38	49.64	0.096
2.39	68.8	0.07
2.4	51.43	0.093
2.4	61.41	0.078
2.41	48.55	0.099
2.41	67.2	0.072
2.42	51.43	0.094
2.42	61.41	0.079
2.43	56.84	0.085
2.44	51.27	0.095
2.44	54	0.09
2.45	57.47	0.085
2.46	43.5	0.113
2.46	62.12	0.079
2.48	60.67	0.082
2.49	45.91	0.108
2.49	54.6	0.091
2.49	50.29	0.099
2.5	61.41	0.081
2.52	53.71	0.094
2.52	73.71	0.068
2.53	52	0.097
2.54	53.71	0.095
2.55	54.32	0.094
2.56	71.2	0.072
2.56	54	0.095
2.57	55.8	0.092
2.61	52.8	0.099
2.63	66	0.08
2.63	63.53	0.083
2.66	51.79	0.103
2.68	57	0.094
2.68	54	0.099
2.69	54.6	0.098
2.7	67.5	0.08
2.7	50.29	0.107
2.71	54	0.1
2.73	60	0.091
2.73	58	0.094
2.73	56.84	0.096
2.74	60.67	0.09
2.76	66	0.084
2.78	64.5	0.086
2.78	58	0.096
2.8	55.2	0.101
2.81	44.16	0.127
2.81	62.82	0.089
2.82	78.46	0.072
2.92	66.75	0.087
2.93	56.21	0.104
2.95	53.4	0.11
2.98	50.18	0.119
2.98	64.5	0.092
3	53.4	0.112
3.02	87	0.07
3.03	60.67	0.1
3.03	52	0.116
3.03	66.75	0.091
3.05	49.09	0.124
3.07	48.55	0.126
3.08	55.58	0.111
3.09	76.29	0.081
3.15	50.86	0.124
3.15	72	0.088
3.16	56.84	0.111
3.2	64.5	0.099
3.2	49.14	0.13
3.2	72.86	0.088
3.23	66	0.098
3.26	70.4	0.093
3.48	66	0.105
3.48	55.33	0.126
3.49	55.2	0.126
3.49	66.75	0.105
3.51	68.25	0.103
3.56	64.24	0.111
3.58	99.27	0.072
3.62	67.76	0.107
3.68	58.74	0.125
3.8	66	0.115
3.82	60	0.127
3.83	62.12	0.123

## Sheet: E. 0.416% glucose
Data Table 1E. Images and measurements of MinD oscillations in FW1541 cultured with 0.416% glucose.
	n=130
	Cells highlighted in grey were used to calculate periodicity but were excluded from the extrapolated mean intensity ptofile (n=40).
	* Time-lapse micrographs used in Fig. 1A.
							Intensity profile
Cell number	Cell length (µm)	Cell width (µm)	Cell area (µm2)	Aspect ratio	Period (s)	Velocity (µm/s)	Time series	Kymograph	Images	Total frames	Analyzed frames	Oscillation cycles used for calculating period
62	1.69087	0.93833	1.36697	1.80199	48.48	0.0697552				50	2-48	11
55*	1.83341	1.04271	1.64444	1.75831	45.6	0.0804129				50	1-49	12
8	1.95233	1.03794	1.76229	1.88096	45.913	0.0850445				50	2-49	12
96	2.04363	0.992814	1.78319	2.05842	38.1429	0.107156				50	2-47	13
56	2.08526	1.08408	1.94901	1.92352	40.32	0.103435				50	4-48	13
42	2.10572	0.991892	1.82901	2.12294	54.6	0.0771327				50	1-47	10
100	2.11956	0.974036	1.81556	2.17606	42.2222	0.1004				50	2-46	12
46	2.12303	0.976285	1.82741	2.1746	40	0.106151				50	1-49	14
22	2.2348	1.02306	2.01863	2.18443	43.2	0.103463				50	1-48	13
9	2.25828	1.05511	2.11422	2.14032	45.5	0.0992652				50	2-48	12
75	2.27225	0.973468	1.96026	2.33418	40.4444	0.112364				50	2-49	14
94	2.27525	0.898233	1.82856	2.53303	48	0.0948022				50	1-46	11
49	2.2898	0.991649	2.02395	2.30908	45.3913	0.100891				50	2-48	12
78	2.29507	0.9994	2.01727	2.29645	44	0.104321				50	2-46	12
76	2.32974	0.947731	1.98507	2.45823	46.5	0.100204				50	2-49	12
58	2.34767	0.981426	2.06987	2.3921	54	0.0869508				50	2-47	10
26	2.36032	1.01209	2.1162	2.33212	42.9231	0.109979				50	1-47	13
126	2.36579	0.985444	2.09597	2.40073	62.6667	0.0755038				50	1-48	9
98	2.37657	0.962874	2.04463	2.4682	48	0.0990238				50	2-46	11
67	2.39632	0.99655	2.12872	2.40461	45.913	0.104385				50	2-49	12
48	2.39824	1.02258	2.18823	2.34528	38.4	0.124908				50	1-48	15
20	2.40497	1.00024	2.14658	2.40438	57.4737	0.0836893				50	2-45	9
10	2.429	1.04067	2.24192	2.33409	49.6364	0.0978719				50	1-46	11
114	2.43313	0.960418	2.10135	2.53341	37.8462	0.12858				49	1-43	13
69	2.43677	0.957433	2.10201	2.54511	42.72	0.114081				50	2-49	13
128	2.44334	0.999906	2.17183	2.44357	40	0.122167				50	1-36	10
60	2.45353	0.998289	2.18153	2.45773	47.4783	0.103354				50	2-46	11
83	2.48482	0.894732	2.01441	2.77717	44	0.112946				50	2-46	11
91	2.49882	0.963254	2.17029	2.59414	40	0.124941				50	2-49	14
11	2.5041	1.04156	2.31459	2.40417	45.913	0.10908				50	3-49	12
63	2.50909	0.901737	2.04941	2.78251	37.6	0.133462				50	2-48	15
38	2.53558	0.991354	2.25538	2.55769	45.8182	0.11068				50	1-49	12
19	2.53986	1.00108	2.28882	2.53711	38.069	0.133435				50	3-47	14
34	2.56368	1.00096	2.28404	2.56122	43.68	0.117385				50	1-49	13
1	2.56432	0.938629	2.17905	2.73198	46.5	0.110293				50	1-48	12
40	2.61154	1.05218	2.45663	2.48203	52.5714	0.0993521				50	1-49	11
79	2.61976	0.97974	2.31014	2.67393	38	0.137882				50	1-48	15
7	2.62024	1.00038	2.36691	2.61923	51.6	0.101559				50	3-46	10
121	2.62838	0.999148	2.36465	2.63062	39	0.134789				50	1-38	11
13	2.62856	0.977834	2.32301	2.68815	41	0.128222				50	1-49	14
113	2.63432	1.06636	2.49082	2.4704	41.28	0.127632				49	2-39	10
85	2.64005	0.942853	2.22882	2.80006	55.8	0.0946254				50	2-47	10
14	2.64766	0.962057	2.28953	2.75208	49.6364	0.106682				50	1-48	10
17	2.65403	1.02518	2.43847	2.58884	49.6364	0.106939				50	2-48	11
39	2.65592	0.969169	2.33429	2.74041	48.5217	0.109473				50	1-49	12
66	2.6593	0.965889	2.33703	2.75321	55.2	0.0963513				50	1-47	10
77	2.661	0.951831	2.28898	2.79567	52.8	0.100796				50	2-48	10
90	2.6748	0.934143	2.27787	2.86337	39.8571	0.134219				50	1-48	14
25	2.67795	0.91599	2.2323	2.92356	48.5217	0.110381				50	1-49	12
89	2.68658	0.900328	2.21007	2.98401	46.4348	0.115714				50	1-48	12
88	2.70297	0.975182	2.38792	2.77176	53.4	0.101235				50	2-48	10
59	2.70576	0.921783	2.28646	2.93535	45.5	0.118934				50	2-47	12
125	2.71453	0.995016	2.42907	2.72813	53.1429	0.10216				50	1-33	7
131	2.72263	0.972812	2.39	2.79872	46	0.118375				50	2-18	5
29	2.74283	1.01492	2.53112	2.70251	49.0909	0.111745				50	1-46	11
129	2.76135	0.929705	2.34027	2.97014	43.8	0.126089				50	1-27	7
95	2.77051	0.910008	2.28775	3.04449	42.9231	0.129092				50	1-47	13
93	2.77514	0.899762	2.27319	3.0843	45.913	0.120887				50	4-47	11
111	2.78022	0.965306	2.44213	2.88014	43.2	0.128714				49	2-46	12
51	2.78837	0.944305	2.39396	2.95282	49.0435	0.11371				50	1-49	12
45	2.8234	0.97973	2.53366	2.88181	49.6364	0.113763				50	1-47	11
107	2.82574	0.995813	2.51906	2.83763	42.4286	0.1332				49	3-46	12
54*	2.8359	0.98718	2.53912	2.87273	46.5	0.121974				50	1-47	12
103	2.8412	0.889837	2.30335	3.19294	51.2727	0.110827				50	1-48	11
81	2.84262	0.933668	2.41954	3.04457	44	0.12921				50	2-49	13
70	2.84284	0.994396	2.57459	2.85886	50.1818	0.113302				50	4-47	10
43	2.88326	0.949295	2.52248	3.03726	40.8889	0.141029				50	1-49	14
24	2.88955	0.994537	2.60354	2.90542	48.5714	0.118981				50	1-46	11
37	2.90461	0.974548	2.58976	2.98047	47.4783	0.122355				50	1-49	12
102	2.90677	0.897338	2.3989	3.23933	49.0435	0.118539				50	1-49	12
84	2.9179	0.93939	2.51151	3.10617	42.72	0.136606				50	2-49	13
108	2.92188	1.01499	2.68712	2.87874	46.9565	0.124451				49	2-45	11
86	2.9233	0.927245	2.47444	3.15267	44.64	0.130972				50	2-48	12
30	2.94647	0.971376	2.62486	3.03329	48	0.12277				50	2-47	11
127	2.96601	0.892218	2.39387	3.32431	42.72	0.138858				50	1-45	12
72	2.97599	0.936356	2.56018	3.17827	45.6	0.130526				50	2-47	12
21	2.99519	0.989273	2.68465	3.02767	45	0.13312				50	2-48	12
3	2.99689	1.00881	2.75192	2.97071	46	0.1303				50	1-47	12
36	3.00456	0.972018	2.68362	3.09105	43.68	0.137571				50	1-48	13
109	3.03131	0.979078	2.74983	3.09609	36.8276	0.164622				49	2-46	15
61	3.03521	0.979831	2.72127	3.09769	49.0909	0.123657				50	1-47	11
123	3.04811	0.981703	2.73296	3.10492	46	0.132526				50	1-33	8
116	3.0803	0.992964	2.7706	3.10213	39.8571	0.154567				49	1-40	12
101	3.0913	0.919865	2.61927	3.3606	44.5	0.138935				50	2-47	12
5	3.09501	0.966332	2.75707	3.20284	50.7273	0.122026				50	1-47	11
119	3.14314	0.969363	2.79199	3.24248	40.8889	0.15374				50	1-46	13
73	3.15455	0.914263	2.64689	3.45038	45.12	0.13983				50	1-47	12
33	3.15889	0.909028	2.67075	3.47502	43.68	0.144638				50	1-48	14
53	3.15933	0.897875	2.64139	3.51868	44.64	0.141547				50	1-46	12
80	3.17147	0.867098	2.53837	3.65756	50.5263	0.125537				50	4-46	10
6	3.20335	0.941175	2.77971	3.40356	45	0.142371				50	1-49	13
23	3.21912	0.953333	2.79998	3.3767	40.4444	0.159187				50	2-49	14
68	3.21951	0.896455	2.69649	3.59138	40	0.160976				50	1-48	14
71	3.2358	1.00846	3.005	3.20865	54.3158	0.119148				50	3-48	10
44	3.23631	0.984217	2.91243	3.28821	46.4348	0.139392				50	2-48	12
118	3.23772	1.04057	3.06688	3.11149	48.5455	0.133389				49	2-47	11
47	3.24036	0.964719	2.893	3.35887	63.5294	0.102011				50	1-49	9
74	3.2507	0.929571	2.78896	3.49699	42.72	0.152186				50	2-49	13
87	3.26103	0.927847	2.79244	3.51463	44.7692	0.145682				50	2-47	12
92	3.26933	1.00826	3.03432	3.24254	50.8571	0.128569				50	2-49	11
12	3.27874	0.99755	3.00373	3.28679	50.1818	0.130674				50	1-48	11
57	3.27983	0.931688	2.81451	3.52031	49.1429	0.133482				50	1-47	11
99	3.29082	0.925247	2.80115	3.55669	47.5	0.138561				50	1-49	12
120	3.34512	0.954707	2.97167	3.50382	45.6	0.146716				50	2-49	12
28	3.35004	0.944281	2.94318	3.54771	40.4444	0.165661				50	1-48	14
115	3.35166	0.935956	2.8758	3.581	40	0.167583				49	1-48	14
35	3.38233	1.0195	3.18662	3.31764	53.4	0.126679				50	1-49	11
112	3.39839	0.977242	3.03653	3.47753	51.6	0.13172				49	3-46	10
52	3.40012	1.03139	3.25873	3.29664	65.6	0.103662				50	3-48	8
41	3.43068	0.928329	2.9556	3.69554	44.5	0.154188				50	1-48	13
104	3.44224	0.92717	2.91825	3.71263	47.4783	0.145003				49	1-48	12
27	3.45481	0.943384	3.03555	3.66215	44.16	0.156468				50	1-49	13
16	3.49952	0.933365	3.02639	3.74936	50.8571	0.137622				50	1-48	11
97	3.52981	0.906475	2.9842	3.89399	46.08	0.153203				50	1-49	12
18	3.56182	0.949955	3.18701	3.74947	47.4783	0.15004				50	1-49	12
110	3.56904	0.970711	3.21831	3.67672	42.4615	0.168107				49	1-47	13
117	3.57455	0.961276	3.17863	3.71855	44	0.16248				49	1-45	12
4	3.58602	0.969587	3.26373	3.6985	54.6	0.131356				50	2-48	10
65	3.58716	0.934945	3.12118	3.83676	48	0.149465				50	1-48	12
130	3.62906	0.912386	3.08554	3.97755	46.9565	0.154571				50	1-33	8
82	3.64888	0.938939	3.19709	3.88617	54.2857	0.134432				50	1-48	11
64	3.66485	0.907817	3.11343	4.037	46.4348	0.157849				50	2-48	12
124	3.67356	0.93018	3.18305	3.9493	51.1304	0.143694				50	2-45	10
15	3.89309	0.932129	3.3961	4.17655	49.0909	0.158607				50	2-47	11
2	3.94499	0.977977	3.62896	4.03383	50.2857	0.156903				50	2-48	11
105	3.95516	0.939841	3.47322	4.20833	45.6	0.173472				49	2-47	12
32*	4.04295	0.958656	3.65244	4.21731	50.1818	0.161132				50	1-48	11
122	4.04343	0.939658	3.55185	4.30309	45.6	0.177344				50	2-46	12
50	4.26532	1.0015	4.02252	4.25894	56.2105	0.151762				50	1-48	10
106	4.48079	0.95456	4.03817	4.69409	50.1818	0.178582				49	2-45	10

## Sheet: F. 0% glucose
Data Table 1F. Images and measurements of MinD oscillations in FW1541 cultured with 0% glucose.
	n=101
	Cells highlighted in grey were used to calculate periodicity but were excluded from the extrapolated mean intensity ptofile (n=19).
							Intensity profile
Cell number	Cell length (µm)	Cell width (µm)	Cell area (µm2)	Aspect ratio	Period (s)	Velocity (µm/s)	Time series	Kymograph	Images	Total frames	Analyzed frames	Oscillation cycles used for calculating period
65	2.0808	0.905556	1.66385	2.29782	61.4118	0.0677656				50	8-46	8
60	2.1297	0.917092	1.73014	2.32223	56.8421	0.0749339				43	1-39	8
50	2.14007	0.88533	1.69758	2.41725	65.25	0.065596				43	1-39	7
52	2.14018	0.919557	1.74353	2.3274	51.7895	0.0826493				43	3-39	8
75	2.15298	0.941215	1.79869	2.28745	58.1053	0.0741063				50	1-49	10
7	2.2091	0.8949	1.76274	2.46854	46.5	0.0950149				50	1-47	12
19	2.21197	0.876601	1.75316	2.52335	60	0.0737325				50	1-46	9
4	2.22891	0.920027	1.81712	2.42266	81.2308	0.0548784				50	1-49	7
66	2.22954	0.93168	1.86476	2.39303	57.4737	0.0775847				50	1-47	10
26	2.23195	0.891402	1.76967	2.50387	60	0.0743984				50	3-49	9
47	2.2531	0.882358	1.78462	2.5535	41.28	0.109162				43	2-41	11
83	2.28815	0.903021	1.86874	2.53388	45.12	0.101425				50	2-46	12
13	2.28891	0.886647	1.82193	2.58154	64.9412	0.0704919				50	2-45	8
51	2.30264	0.87095	1.81146	2.64382	54	0.0852829				43	2-40	9
73	2.30407	0.929842	1.90884	2.47791	52	0.088618				50	1-49	11
81	2.3484	0.935491	1.98431	2.51034	48.5217	0.0967977				50	1-46	11
97	2.34865	0.92479	1.93998	2.53966	56.2105	0.0835663				50	2-49	10
11	2.37685	0.814639	1.74989	2.91767	51.4286	0.092433				50	2-49	11
41	2.37747	0.887985	1.9017	2.67738	69.6	0.0683182				43	2-40	7
92	2.38285	0.844881	1.84371	2.82034	49.6364	0.0960123				50	2-48	11
71	2.39431	0.935013	2.00373	2.56072	68.8	0.0696019				50	4-44	7
89	2.39725	0.909377	1.96338	2.63614	51.4286	0.0932263				50	1-48	11
86	2.40379	0.895878	1.94635	2.68317	61.4118	0.0782844				50	3-48	9
100	2.4126	0.841867	1.8532	2.86577	48.5455	0.0993953				50	3-47	11
24	2.41318	0.837351	1.84536	2.88193	67.2	0.071821				50	3-48	8
98	2.4189	0.86528	1.89009	2.79551	51.4286	0.0940682				50	2-48	11
78	2.42332	0.965672	2.09313	2.50946	61.4118	0.0789203				50	2-49	9
87	2.42686	0.887218	1.93505	2.73536	56.8421	0.0853894				50	1-48	10
18	2.43578	0.888208	1.95802	2.74235	51.2727	0.0950127				50	1-48	11
28	2.43578	0.888208	1.95802	2.74235	54	0.090214				50	3-48	10
82	2.45004	0.910536	2.01545	2.69077	57.4737	0.0852578				50	1-49	10
76	2.45768	0.87962	1.9663	2.79402	43.5	0.112997				50	2-46	12
1	2.46372	0.903838	2.01783	2.72585	62.1176	0.0793245				50	3-45	8
79	2.48145	0.912901	2.04957	2.7182	60.6667	0.0818061				50	1-46	9
101	2.48868	0.90196	2.02773	2.7592	45.913	0.108409				50	2-48	12
21	2.48877	0.855625	1.92103	2.90871	54.6	0.0911636				50	1-47	10
91	2.48969	0.905111	2.0291	2.75071	50.2857	0.0990219				50	1-47	11
64	2.50128	0.888931	2.00332	2.81381	61.4118	0.0814593				43	3-39	7
33	2.51535	0.921902	2.08884	2.72844	53.7143	0.0936567				50	1-46	10
5	2.51734	0.82453	1.90528	3.05306	73.7143	0.0683				50	2-45	7
62	2.53432	0.94491	2.16489	2.68208	52	0.097474				43	1-41	9
95	2.54327	0.92927	2.14266	2.73685	53.7143	0.0946964				50	1-46	10
20	2.55106	0.821643	1.92375	3.10483	54.3158	0.0939344				50	2-48	9
45	2.55545	0.871531	2.03046	2.93214	71.2	0.0717823				43	1-41	7
10	2.56402	0.895624	2.08109	2.86282	54	0.0949635				50	1-46	10
53	2.57441	0.901539	2.11068	2.85557	55.8	0.0922728				43	3-39	8
12	2.61485	0.867998	2.07336	3.01251	52.8	0.0990475				50	2-47	10
70	2.62779	0.944281	2.24377	2.78284	66	0.0796299				50	2-46	8
27	2.63364	0.835295	2.01922	3.15295	63.5294	0.0829109				50	3-46	8
23	2.66173	0.861452	2.10495	3.08982	51.7895	0.10279				50	4-48	10
31	2.67587	0.932905	2.25993	2.86832	57	0.0938902				50	1-47	10
88	2.68213	0.940644	2.3028	2.85138	54	0.0993382				50	3-47	10
46	2.68637	0.84355	2.06293	3.1846	54.6	0.098402				43	3-39	8
32	2.6966	0.88885	2.18017	3.03381	67.5	0.0798994				50	1-47	8
17	2.70018	0.894686	2.20298	3.01802	50.2857	0.107394				50	3-49	11
85	2.71102	0.907172	2.23641	2.98843	54	0.100408				50	1-46	10
58	2.72529	0.933436	2.31427	2.91964	60	0.0908431				43	3-38	7
68	2.72655	0.925626	2.30073	2.94563	58	0.0940189				50	2-45	9
74	2.73164	0.890802	2.2271	3.0665	56.8421	0.0961134				50	2-49	10
3	2.74477	0.824434	2.08501	3.32928	60.6667	0.0904868				50	1-47	9
8	2.75668	0.88612	2.22603	3.11096	66	0.0835358				50	2-47	8
77	2.77727	0.952689	2.41113	2.91519	64.5	0.0861168				50	2-45	8
48	2.78409	0.944648	2.39182	2.94722	58	0.096003				43	3-42	8
6	2.79912	0.880876	2.26386	3.17765	55.2	0.101417				50	3-49	10
54	2.80612	0.908938	2.33345	3.08725	44.16	0.127089				43	2-39	10
96	2.80773	0.888882	2.30419	3.15872	62.8235	0.0893846				50	1-48	9
42	2.81626	0.858342	2.2223	3.28105	78.4615	0.0717871				50	4-45	6
15	2.91586	0.819896	2.21416	3.55638	66.75	0.0873665				50	1-45	8
69	2.93394	0.90869	2.43797	3.22876	56.2105	0.104391				50	2-49	10
93	2.94746	0.895484	2.43771	3.29147	53.4	0.110392				50	3-47	10
39	2.9771	0.830232	2.28307	3.58586	50.1818	0.118652				50	2-48	11
25	2.97998	0.803514	2.23206	3.70868	64.5	0.0924024				50	4-47	8
67	2.99858	0.880402	2.44156	3.40592	53.4	0.112306				50	1-45	10
16	3.02394	0.898525	2.49797	3.36545	87	0.0695159				50	2-45	6
56	3.02845	0.94787	2.63617	3.195	60.6667	0.0998389				43	1-42	8
99	3.02865	0.929686	2.58599	3.25771	52	0.116487				50	1-49	11
14	3.03173	0.900858	2.51698	3.36538	66.75	0.0908384				50	2-47	8
49	3.05226	0.88722	2.50252	3.44025	49.0909	0.124351				43	2-39	7
2	3.06636	0.853398	2.41984	3.59312	48.5455	0.126329				50	2-46	11
80	3.08214	0.906802	2.59496	3.39891	55.5789	0.11091				50	2-48	10
36	3.08507	0.967396	2.7325	3.18905	76.2857	0.0808821				50	1-45	7
94	3.15016	0.926664	2.67998	3.39946	50.8571	0.123883				50	1-48	11
35	3.1535	0.90459	2.62115	3.48611	72	0.0875973				50	1-49	8
90	3.16472	0.888633	2.59896	3.56134	56.8421	0.111351				50	1-48	10
22	3.19685	0.839703	2.48521	3.80712	64.5	0.0991272				50	3-45	8
84	3.19741	0.885176	2.63429	3.61217	49.1429	0.130127				50	3-48	11
72	3.20309	0.886339	2.62336	3.61384	72.8571	0.0879279				50	3-45	6
59	3.22505	0.849996	2.54815	3.7942	66	0.0977288				43	3-39	7
34	3.26223	0.819788	2.50317	3.97935	70.4	0.0926769				50	2-49	8
40	3.47651	0.933818	3.01943	3.7229	66	0.105349				50	3-47	8
38	3.47706	0.811799	2.64449	4.28316	55.3333	0.125677				50	1-47	10
55	3.48795	0.858456	2.80297	4.06306	55.2	0.126375				43	1-38	8
29	3.48853	0.931349	3.02138	3.74568	66.75	0.104525				50	2-47	8
44	3.51038	0.912089	2.98293	3.84872	68.25	0.102868				43	2-41	7
37	3.55758	0.899237	2.97445	3.95622	64.2353	0.110767				50	2-49	9
43	3.5826	0.888611	2.9801	4.03168	99.2727	0.0721768				43	2-35	4
61	3.61862	0.932601	3.16478	3.88014	67.7647	0.1068				43	2-37	6
63	3.68303	0.831296	2.88195	4.43047	58.7368	0.125408				43	2-42	8
30	3.80118	0.850457	3.01062	4.46957	66	0.115187				50	3-46	8
57	3.82463	0.88478	3.17427	4.32269	60	0.127488				43	1-41	8
9	3.83012	0.900543	3.23974	4.25312	62.1176	0.123318				50	2-49	9
