# Supplementary material for: Growth-dependent concentration gradient of the oscillating Min system in Escherichia coli
Source: J Cell Biol. 2024 Dec 2;224(2):e202406107. doi: 10.1083/jcb.202406107 (PMC11613459; doi:10.1083/jcb.202406107)
Supplement: Data S2 — shows oscillation period and velocity before and after division. [file jcb_202406107_datas2.xlsx]

## Sheet: Sheet1
Data Table 2. Oscillation period and velocity before and after division. Data relate to Fig. 3.
	Length (µm)	Period (s)	Velocity (µm/s)
1	3.208	40.44	0.159
1.1	2.31	40.42	0.114
3	3.679	44.21	0.166
3.1	2.847	54	0.105
3.2	2.668	50.18	0.106
4	4.199	46.96	0.179
4.2	3.269	56.84	0.115
5	3.861	63	0.123
5.1	3.481	65.25	0.107
8	3.833	48	0.16
8.1	2.88	62.25	0.093
8.2	2.836	48.55	0.117
10	3.542	53.4	0.133
10.1	2.619	58.67	0.089
10.2	2.599	68	0.076
11	3.914	51.6	0.152
11.1	3.027	60.71	0.1
11.2	2.614	55.2	0.095
12	3.619	45.5	0.159
12.1	2.588	63.75	0.081
16	4.099	40.89	0.201
16.2	3.138	56.21	0.112
17	3.949	54.6	0.145
17.1	2.889	55.38	0.08
18	3.197	44.64	0.143
18.1	2.434	52.2	0.093
18.2	2.506	45.6	0.11
19	4.08	51.43	0.159
19.1	2.936	59.33	0.099
19.2	2.825	58	0.097
20	3.855	44.18	0.175
20.1	2.652	54.95	0.097
20.2	2.96	62.25	0.095
21	4.53	46.96	0.193
21.1	3.114	58.15	0.107
22	3.836	49.14	0.156
22.1	2.699	44.5	0.121
22.2	2.636	56.67	0.093
23	4.517	51.43	0.176
23.1	3.201	55.71	0.115
