# Supplementary material for: Growth-dependent concentration gradient of the oscillating Min system in Escherichia coli
Source: J Cell Biol. 2024 Dec 2;224(2):e202406107. doi: 10.1083/jcb.202406107 (PMC11613459; doi:10.1083/jcb.202406107)
Supplement: Data S3 — shows cell lengths, oscillation periods, and positions of division sites labeled by FtsA. [file jcb_202406107_datas3.xlsx]

## Sheet: Sheet1
Data Table 3. Cell lengths, oscillation periods, and positions of division sites labeled by FtsA. Data relate to Fig. 4.
Length (µm)	Period (sec)	FtsA relative position
2.87	75.429	0.5
2.917	77.143	0.48
2.948	80	0.5
3.009	64	0.42
3.049	88	0.46
3.118	92	0.48
3.174	69	0.45
3.203	64.5	0.46
3.32	77.143	0.42
3.323	75.429	0.47
3.386	88	0.47
3.387	78	0.48
3.407	73.714	0.46
3.415	80.571	0.48
3.417	90	0.49
3.429	69	0.47
3.455	77.143	0.48
3.467	78.857	0.49
3.5	77.143	0.46
3.523	73.714	0.46
3.564	78.857	0.49
3.583	77.143	0.46
3.59	77.143	0.46
3.629	55.2	0.5
3.633	69	0.46
3.651	82	0.5
3.674	90	0.45
3.721	67.5	0.48
3.742	86	0.47
3.785	84	0.48
3.808	60	0.49
3.816	70.5	0.5
3.822	88	0.42
3.829	84	0.48
3.832	64	0.46
3.842	75.429	0.5
3.851	56.4	0.48
3.858	75.429	0.48
3.861	75.429	0.49
3.875	78.857	0.48
3.882	78.857	0.5
3.891	75.429	0.5
3.895	73.714	0.49
3.902	73.714	0.5
3.919	80.571	0.46
3.98	78.857	0.5
4.005	75.429	0.49
4.008	66	0.5
4.016	88	0.49
4.058	88	0.48
4.083	94	0.49
4.105	73.714	0.48
4.143	69	0.46
4.153	75.429	0.45
4.18	78.857	0.46
4.288	70.5	0.49
4.302	75.429	0.48
4.314	80	0.44
4.329	77.143	0.5
4.378	73.714	0.44
4.416	73.714	0.42
4.471	77.143	0.48
4.514	80.571	0.45
4.523	80	0.49
4.529	69	0.48
4.551	75.429	0.48
4.59	70.286	0.46
4.633	92	0.5
4.695	66	0.47
4.707	69	0.49
4.716	75.429	0.5
4.745	80	0.44
4.773	82	0.46
4.789	72	0.49
4.816	75.429	0.5
4.824	80	0.43
4.826	92	0.43
4.98	84	0.47
5.049	80	0.48
5.052	78	0.47
5.083	84	0.47
5.117	73.714	0.49
5.158	84	0.5
5.195	82	0.47
5.226	86	0.49
5.283	92	0.45
5.375	86	0.49
5.413	98.4	0.49
5.42	90	0.45
5.459	78	0.48
5.549	66	0.49
5.602	70.286	0.48
5.61	100.8	0.48
5.772	88	0.48
5.803	84	0.47
5.839	70.286	0.48
5.858	92	0.49
5.996	70.5	0.46
6.063	96	0.5
7.161	100.8	0.5
