# Supplementary material for: Growth-dependent concentration gradient of the oscillating Min system in Escherichia coli
Source: J Cell Biol. 2024 Dec 2;224(2):e202406107. doi: 10.1083/jcb.202406107 (PMC11613459; doi:10.1083/jcb.202406107)
Supplement: Data S4 — shows bulk fluorescence intensity of sfGFP-MinD, cell areas measured in individual growing cells, and estimation of number of MinD molecules through out the cell cycle. [file jcb_202406107_datas4.xlsx]

## Sheet: A. Bulk intesnsity
Data Table 4A. Bulk fluorescence intensity of sfGFP-MinD and cell areas measured in individual growing cells. Data relate to Fig. 5B.
Cell ID	Fluorescence (a.u.) ×105
Time (min)	3	4	5	6	15	16	17	18	21	22	23	24	33	34	35	36	39	40	41	42	45	46	47	48	51	52	55	56	57	58	61	62	63	65	66	68	71	72	73	75	76	79	80	81	84	85	86	87	90
0	0.944132	0.761296	0.823689	0.953131	1.18435	0.894265	0.931307	1.13421	0.714245	0.894001	1.10116	0.949166	0.957507	1.17432	1.18978	1.16546	0.834243	0.893123	0.845472	0.877667	0.890533	0.852735	0.949164	0.87512	0.946821	0.861927	1.05805	0.894985	0.957516	1.0148	1.00071	0.933343	1.06626	1.46729	1.40279	1.30423	1.21747	0.972071	1.07296	1.01989	0.973413	1.17817	1.09243	1.13851	0.81406	0.753819	1.17031	1.12402	1.05403
15	1.00597	0.781445	1.02171	0.988501	1.1049	0.915945	0.983359	1.21804	0.814318	0.878783	1.19894	1.0574	0.897092	1.25718	1.2586	1.13068	0.90047	0.959704	0.835046	0.871069	0.931047	0.80772	0.905963	1.02615	1.06819	0.93785	1.19053	0.92024	1.06358	1.20968	1.0785	1.09605	1.10277	1.44198	1.52622	1.38035	1.29518	1.01175	1.05611	1.08783	1.08819	1.46324	1.25299	1.15501	0.889873	0.768066	1.26876	1.07204	1.20265
30	1.09417	0.739774	1.01637	0.957559	1.30546	0.932925	1.1428	1.32328	0.801163	1.01017	1.28693	1.14643	1.00233	1.32198	1.34582	1.19495	1.02842	1.03246	0.940794	1.0024	0.971022	0.95117	0.817112	1.1391	1.11341	1.00528	1.2578	1.05132	1.23045	1.28088	1.05984	1.17641	1.24074	1.44548	1.51258	1.48232	1.3981	1.03961	1.28674	1.12488	1.13165	1.50417	1.24069	1.30701	1.07509	0.828222	1.35138	1.25506	1.17699
45	1.16679	0.698391	1.27008	1.10131	1.42292	1.11926	1.28728	1.42133	0.865425	1.02998	1.3854	1.27283	0.988207	1.4053	1.47713	1.20743	1.10879	1.12082	0.940265	1.08781	0.987415	0.905021	1.0528	1.26549	1.2392	1.05781	1.36662	1.14514	1.34227	1.43051	1.14629	1.22104	1.34623	1.72462	1.53918	1.52793	1.52559	1.16752	1.4173	1.38118	1.33419	1.67867	1.30092	1.27915	0.898371	0.884405	1.40896	1.28701	1.19232
60	1.20761	0.784167	1.32491	1.105	1.50738	1.21666	1.34625	1.52205	0.865294	1.02691	1.43913	1.40889	1.0363	1.49008	1.5549	1.27336	1.12728	1.23318	0.996454	1.12252	1.1062	0.997985	1.0543	1.23333	1.29988	1.15297	1.47422	1.33777	1.45679	1.56744	1.25967	1.29812	1.38445	1.75806	1.73948	1.65274	1.64429	1.25801	1.42353	1.49663	1.27788	1.68936	1.64265	1.53557	0.940516	0.971033	1.45308	1.3772	1.37952
75	1.24675	0.881202	1.60619	1.20514	1.60539	1.3792	1.43407	1.72733	1.02949	1.04538	1.58422	1.56848	1.12728	1.4943	1.71734	1.3601	1.26496	1.23829	1.23928	1.30658	1.13259	1.1855	1.31118	1.45491	1.42441	1.18169	1.62423	1.50814	1.55297	1.70096	1.33937	1.4518	1.41848	1.97046	1.79326	1.73748	1.94067	1.42941	1.48139	1.71585	1.56513	1.74792	1.62986	1.51362	1.1563	0.995941	1.46047	1.51134	1.45854
90	1.32843	1.01523	1.57159	1.39614	1.73654	1.46702	1.52742	1.82948	1.18942	1.17701			1.30824	1.68859	1.92459	1.63755	1.39362	1.48829	1.34112	1.39907	1.25598	1.30173	1.38895	1.6494	1.52641	1.2007	1.74835	1.52938	1.71856		1.51996	1.59304		2.10873	1.90887			1.47422	1.6252	1.60713	1.36834	1.93299			1.1697	1.09479	1.75546	1.58014	1.58355
105	1.25961	1.03174		1.55319	1.85889	1.67956	1.68016									1.74153			1.47692	1.60681	1.32715	1.30947	1.42301	1.79474	1.65129	1.17574								2.21294	1.94358			1.60714	1.79384						1.28629	1.16513	1.86014		1.71485
120	1.30017	1.11628																	1.50451	1.73546	1.36491	1.35413	1.62902																1.55798						1.37046	1.24609
135	1.55319	1.21083																	1.68823	1.86596	1.47101	1.52403																							1.45867	1.3164
150	1.55318																		1.75734																										1.4102
Cell ID	Area (µm^2)
Time (min)	3	4	5	6	15	16	17	18	21	22	23	24	33	34	35	36	39	40	41	42	45	46	47	48	51	52	55	56	57	58	61	62	63	65	66	68	71	72	73	75	76	79	80	81	84	85	86	87	90
0	1.42381	1.098	1.22766	1.46041	1.859	1.3253	1.4268	1.72519	1.0476	1.34084	1.68165	1.43594	1.43447	1.71675	1.87292	1.6811	1.21592	1.34903	1.31061	1.34974	1.3069	1.31392	1.37053	1.3854	1.43217	1.18362	1.59471	1.37142	1.45479	1.57	1.44634	1.49186	1.71033	2.05757	2.19616	1.98941	1.85654	1.49639	1.64158	1.56112	1.4968	1.82915	1.64668	1.72	1.22519	1.15239	2.14	1.61041	1.69329
15	1.52444	1.122	1.569	1.52636	1.71	1.41185	1.48316	1.83558	1.20394	1.35085	1.82017	1.60313	1.31695	1.88089	1.89977	1.707	1.31788	1.43312	1.30437	1.34935	1.39947	1.26108	1.39136	1.56851	1.64524	1.42434	1.77633	1.4124	1.58574	1.87	1.59647	1.6728	1.72072	2.39528	2.28385	2.10999	1.97388	1.55499	1.62303	1.59303	1.66524	2.24865	1.88635	1.8	1.32998	1.19009	1.94	1.65019	1.82076
30	1.66573	1.095	1.54033	1.47286	2.019	1.41835	1.73463	2.02923	1.16819	1.51232	1.96565	1.75465	1.49792	1.98567	2.0591	1.81796	1.54706	1.55507	1.4388	1.55697	1.48596	1.39997	1.20704	1.73651	1.69449	1.53384	1.89194	1.6043	1.85144	1.96	1.61009	1.82594	1.92961	2.12056	2.25096	2.26607	2.14279	1.62489	2.00695	1.65352	1.72301	2.3301	1.85684	2.04	1.58324	1.28578	2.09	1.8543	1.82251
45	1.76112	1.027	1.94082	1.68926	2.197	1.73632	1.95724	2.1789	1.27213	1.54917	2.10671	1.9782	1.49051	2.14318	2.24163	1.86412	1.65891	1.6824	1.5441	1.6875	1.51121	1.36619	1.58343	1.93162	1.89316	1.62522	2.06469	1.77246	2.03999	2.22	1.76298	1.8905	2.10432	2.49296	2.31433	2.35314	2.32691	1.79263	2.18455	2.07052	2.06428	2.57672	1.9692	1.98	1.34727	1.35442	2.15	1.89122	1.84611
60	1.82589	1.346	2.06264	1.71558	2.338	1.87114	2.06296	2.31115	1.29845	1.53474	2.21904	2.19141	1.48677	2.23795	2.40196	1.95307	1.68415	1.8843	1.54683	1.76187	1.69984	1.50902	1.5872	1.90252	1.9846	1.80919	2.27348	2.06813	2.24055	2.42	1.94161	2.02241	2.15587	2.5672	2.56518	2.52963	2.51074	1.9454	2.21639	2.24177	1.97308	2.60477	2.50727	2.35	1.44803	1.48807	2.21	2.04567	2.1346
75	1.91515	1.309	2.46518	1.89243	2.474	2.10973	2.20974	2.65021	1.54956	1.59045	2.42562	2.42562	1.70027	2.28918	2.64719	2.10096	1.91531	1.90486	1.90526	2.03982	1.73115	1.81819	2.00557	2.24361	2.17352	1.83145	2.5035	2.32532	2.37456	2.65	2.04053	2.24243	2.25793	2.91699	2.63311	2.67374	2.9808	2.20202	2.29066	2.60383	2.4198	2.7053	2.47883	2.36	1.73365	1.52694	2.22	2.28424	2.25245
90	2.03264	1.507	2.4226	2.13411	2.678	2.2689	2.35701	2.80927	1.80243	1.79489			1.96286	2.56538	2.96171	2.53857	2.15085	2.31406	2.064	2.17529	1.93235	1.97796	2.10112	2.54105	2.3729	1.85885	2.70819	2.38753	2.66223		2.32686	2.46864		3.104	2.7758		3.36603	2.29958	2.49904	2.44124	2.11243	2.97308			1.79814	1.86048	2.66	2.36354	2.44779
105	1.91336	1.561		2.39653	2.868	2.56905	2.59418									2.68915			2.28801	2.47938	2.03701	1.97292	2.18629	2.77182	2.55984	1.84512								3.2266	2.88032			2.49274	2.76257						1.95012	1.78722	2.86		2.67101
120	2.00358	1.693																	2.32207	2.69584	2.1195	2.08687	2.51365																2.42125						2.08272	1.92802
135	2.37193	1.848																	2.58326	2.90151	2.29722	2.34141																							2.23964	2.02773
150	2.26631																		2.71456																										2.15475
[truncated: 51 more columns]

## Sheet: B. Molecule
Data Table 4B. Number of sfGFP-MinD molecules in individual cells over time. Data relate to Fig. 5B.
	The conversion from fluorescence to molecule number is described in 'Result- Molecule number and concentration of MinD over the cell cycle'.
Cell ID	Molecule
Time (min)	3	4	5	6	15	16	17	18	21	22	23	24	33	34	35	36	39	40	41	42	45	46	47	48	51	52	55	56	57	58	61	62	63	65	66	68	71	72	73	75	76	79	80	81	84	85	86	87	90
0	944.132	761.296	823.689	953.131	1184.35	894.265	931.307	1134.21	714.245	894.001	1101.16	949.166	957.507	1174.32	1189.78	1165.46	834.243	893.123	845.472	877.667	890.533	852.735	949.164	875.12	946.821	861.927	1058.05	894.985	957.516	1014.8	1000.71	933.343	1066.26	1467.29	1402.79	1304.23	1217.47	972.071	1072.96	1019.89	973.413	1178.17	1092.43	1138.51	814.06	753.819	1170.31	1124.02	1054.03
15	1005.97	781.445	1021.71	988.501	1104.9	915.945	983.359	1218.04	814.318	878.783	1198.94	1057.4	897.092	1257.18	1258.6	1130.68	900.47	959.704	835.046	871.069	931.047	807.72	905.963	1026.15	1068.19	937.85	1190.53	920.24	1063.58	1209.68	1078.5	1096.05	1102.77	1441.98	1526.22	1380.35	1295.18	1011.75	1056.11	1087.83	1088.19	1463.24	1252.99	1155.01	889.873	768.066	1268.76	1072.04	1202.65
30	1094.17	739.774	1016.37	957.559	1305.46	932.925	1142.8	1323.28	801.163	1010.17	1286.93	1146.43	1002.33	1321.98	1345.82	1194.95	1028.42	1032.46	940.794	1002.4	971.022	951.17	817.112	1139.1	1113.41	1005.28	1257.8	1051.32	1230.45	1280.88	1059.84	1176.41	1240.74	1445.48	1512.58	1482.32	1398.1	1039.61	1286.74	1124.88	1131.65	1504.17	1240.69	1307.01	1075.09	828.222	1351.38	1255.06	1176.99
45	1166.79	698.391	1270.08	1101.31	1422.92	1119.26	1287.28	1421.33	865.425	1029.98	1385.4	1272.83	988.207	1405.3	1477.13	1207.43	1108.79	1120.82	940.265	1087.81	987.415	905.021	1052.8	1265.49	1239.2	1057.81	1366.62	1145.14	1342.27	1430.51	1146.29	1221.04	1346.23	1724.62	1539.18	1527.93	1525.59	1167.52	1417.3	1381.18	1334.19	1678.67	1300.92	1279.15	898.371	884.405	1408.96	1287.01	1192.32
60	1207.61	784.167	1324.91	1105	1507.38	1216.66	1346.25	1522.05	865.294	1026.91	1439.13	1408.89	1036.3	1490.08	1554.9	1273.36	1127.28	1233.18	996.454	1122.52	1106.2	997.985	1054.3	1233.33	1299.88	1152.97	1474.22	1337.77	1456.79	1567.44	1259.67	1298.12	1384.45	1758.06	1739.48	1652.74	1644.29	1258.01	1423.53	1496.63	1277.88	1689.36	1642.65	1535.57	940.516	971.033	1453.08	1377.2	1379.52
75	1246.75	881.202	1606.19	1205.14	1605.39	1379.2	1434.07	1727.33	1029.49	1045.38	1584.22	1568.48	1127.28	1494.3	1717.34	1360.1	1264.96	1238.29	1239.28	1306.58	1132.59	1185.5	1311.18	1454.91	1424.41	1181.69	1624.23	1508.14	1552.97	1700.96	1339.37	1451.8	1418.48	1970.46	1793.26	1737.48	1940.67	1429.41	1481.39	1715.85	1565.13	1747.92	1629.86	1513.62	1156.3	995.941	1460.47	1511.34	1458.54
90	1328.43	1015.23	1571.59	1396.14	1736.54	1467.02	1527.42	1829.48	1189.42	1177.01			1308.24	1688.59	1924.59	1637.55	1393.62	1488.29	1341.12	1399.07	1255.98	1301.73	1388.95	1649.4	1526.41	1200.7	1748.35	1529.38	1718.56		1519.96	1593.04		2108.73	1908.87			1474.22	1625.2	1607.13	1368.34	1932.99			1169.7	1094.79	1755.46	1580.14	1583.55
105	1259.61	1031.74		1553.19	1858.89	1679.56	1680.16									1741.53			1476.92	1606.81	1327.15	1309.47	1423.01	1794.74	1651.29	1175.74								2212.94	1943.58			1607.14	1793.84						1286.29	1165.13	1860.14		1714.85
120	1300.17	1116.28																	1504.51	1735.46	1364.91	1354.13	1629.02																1557.98						1370.46	1246.09
135	1553.19	1210.83																	1688.23	1865.96	1471.01	1524.03																							1458.67	1316.4
150	1553.18																		1757.34																										1410.2
[truncated: 51 more columns]

## Sheet: C. Molecule per µm^2
Data Table 4C. Number of molecules of sfGFP-MinD per unit area (μm^2) in individual cells over time. Data relate to Fig. 5B.
Cell ID	Molecule/µm^2
Time (min)	3	4	5	6	15	16	17	18	21	22	23	24	33	34	35	36	39	40	41	42	45	46	47	48	51	52	55	56	57	58	61	62	63	65	66	68	71	72	73	75	76	79	80	81	84	85	86	87	90
0	663.101	693.196	670.94	652.646	636.982	674.764	652.723	657.444	681.79	666.749	654.81	661.008	667.497	684.036	635.252	693.273	686.1	662.048	645.099	650.248	681.407	648.999	692.554	631.675	661.108	728.215	663.476	652.598	658.183	646.93	691.894	625.625	623.421	713.119	638.746	655.587	655.771	649.611	653.617	653.305	650.331	644.107	663.412	662.425	664.434	654.135	546.404	697.971	622.476
15	659.894	696.495	651.187	647.621	646.14	648.754	663.015	663.574	676.379	650.543	658.697	659.589	681.191	668.398	662.501	662.378	683.271	669.659	640.192	645.547	665.286	640.501	651.135	654.219	649.262	658.445	670.219	651.541	670.718	648.035	675.55	655.22	640.876	602.01	668.267	654.197	656.16	650.646	650.703	682.869	653.473	650.719	664.24	643.208	669.088	645.384	653.744	649.648	660.521
30	656.873	675.86	659.836	650.136	646.583	657.753	658.817	652.11	685.819	667.961	654.708	653.365	669.15	665.761	653.597	657.3	664.759	663.932	653.876	643.815	653.466	679.42	676.954	655.968	657.079	655.4	664.823	655.314	664.589	654.262	658.25	644.279	643	681.651	671.973	654.136	652.469	639.803	641.142	680.292	656.789	645.539	668.176	641.576	679.045	644.141	647.842	676.836	645.808
45	662.529	680.162	654.406	651.952	647.781	644.617	657.705	652.317	680.298	664.856	657.61	643.43	663.001	655.71	658.954	647.724	668.386	666.204	608.94	644.629	653.393	662.443	664.888	655.144	654.57	650.873	661.9	646.073	657.978	643.664	650.203	645.883	639.744	691.795	665.064	649.315	655.629	651.291	648.782	667.071	646.321	651.476	660.634	647.623	666.808	652.977	654.558	680.516	645.856
60	661.379	582.578	642.337	644.096	644.651	650.223	652.581	658.569	666.404	669.109	648.539	642.913	697.014	665.822	647.348	651.975	669.351	654.45	644.19	637.118	650.772	661.348	664.249	648.262	654.985	637.283	648.44	646.849	650.191	647.618	648.778	641.869	642.178	684.817	678.11	653.353	654.9	646.659	642.274	667.61	647.658	648.565	655.156	652.095	649.516	652.546	656.962	673.224	646.268
75	650.995	673.195	651.553	636.822	648.791	653.73	648.976	651.773	664.371	657.285	653.118	646.632	662.998	652.768	648.741	647.371	660.448	650.068	650.452	640.536	654.241	652.02	653.771	648.467	655.347	645.219	648.784	648.572	654.003	642.765	656.384	647.422	628.223	675.512	681.04	649.831	651.056	649.133	646.71	658.973	646.799	646.11	657.513	640.095	666.971	652.245	658.637	661.64	647.533
90	653.549	673.755	648.721	654.201	648.431	646.579	648.034	651.23	659.901	655.757			666.498	658.224	649.826	645.07	647.938	643.153	649.764	643.164	649.973	658.117	661.051	649.102	643.269	645.935	645.58	640.569	645.534		653.223	645.31		679.359	687.684		646.075	641.083	650.331	658.325	647.756	650.162			650.508	588.444	659.828	668.548	646.931
105	658.323	661.151		648.097	648.249	653.766	647.666									647.614			645.506	648.071	651.52	663.721	650.878	647.495	645.077	637.216								685.844	674.778			644.727	649.337						659.599	651.926	650.094		642.022
120	648.921	659.414																	647.918	643.753	643.977	648.879	648.07																643.46						658.013	646.305
135	654.822	655.179																	653.528	643.099	640.345	650.904																							651.294	649.199
150	685.335																		647.374																										654.459
[truncated: 51 more columns]

## Sheet: D. Length
Data Table 4D. Raw data relate to Figs. 1F, S3C, and S3D.
	Simple linear regression was performed using data between 0−90 min, yielding a fitting curve y=1.93+0.0118x.
Cell ID	Length (µm)
time (min)	3	4	5	6	15	16	17	18	21	22	23	24	33	34	35	36	39	40	41	42	45	46	47	48	51	52	55	56	57	58	61	62	63	65	66	68	71	72	73	75	76	79	80	81	84	85	86	87	90
0	1.84537	1.6255	1.89651	1.89793	2.25148	1.54338	1.543	2.00591	1.59007	1.76799	2.07949	1.92869	1.74851	2.03511	2.21	1.93524	1.49142	1.69211	1.60406	1.531	1.63665	1.74	1.69069	1.67491	1.78191	1.64773	1.98895	1.85144	1.99	2.00263	1.97794	1.89268	2.0502	2.69448	2.61564	2.00494	2.29303	1.94031	2.05414	1.83403	1.88318	2.20086	1.98371	2.0269	1.63981	1.58161	1	1.97976	1.95
15	1.8961	1.72937	2.25473	2.03308	2.24938	1.79208	1.792	2.18181	1.80234	1.82967	2.23984	2.12328	1.74686	2.26923	2.282	2.0746	1.75907	1.82935	1.57551	1.639	1.76574	1.64	1.80371	1.89512	1.94997	1.86048	2.14808	1.98816	2.16	2.23467	2.10102	2.09274	2.11762	2.9168	2.73363	2.22272	2.44052	2	2.08331	2.02786	2.02419	2.4879	2.23793	2.11627	1.73169	1.68498	2.31374	2.32591	2.1
30	2.05184	1.95631	2.32554	2.06427	2.41028	1.89044	1.89	2.41008	1.82158	1.98126	2.44757	2.4378	1.9208	2.36691	2.452	2.27534	1.90273	1.94915	1.79249	1.852	1.9251	1.91	1.89566	2.08181	2.07444	2.02445	2.34174	2.11417	2.53	2.46154	2.25532	2.30655	2.35967	2.93695	2.76498	2.35167	2.70204	2.08582	2.40262	2.17284	2.15393	2.59429	2.37782	2.33543	1.93363	1.74657	2.45457	2.31064	2.22
45	2.26537	1.92076	2.55657	2.26728	2.65584	2.15001	2.15	2.61014	2.02922	2.09964	2.57995	2.65215	1.95213	2.5097	2.703	2.37759	2.01115	2.15726	1.8906	2.035	1.98192	1.94	2.14081	2.20961	2.21695	2.19578	2.5738	2.43413	2.72	2.64745	2.35444	2.52991	2.53702	3.15986	2.86939	2.59662	2.95806	2.34139	2.63609	2.44872	2.39607	2.85277	2.62472	2.4398	2.07507	1.87107	2.54099	2.34955	2.33
60	2.39641	2.3152	2.72831	2.3704	2.86516	2.32691	2.327	2.8601	2.18133	2.25937	2.82743	2.91844	2.03005	2.72352	2.865	2.58256	2.20146	2.42368	2.05318	2.241	2.15065	2.16	2.27972	2.37056	2.38764	2.352	2.88216	2.73127	3.03	2.87946	2.49454	2.62335	2.62095	3.35784	3.05557	2.81492	3.21496	2.54592	2.74725	2.70246	2.55249	3.10839	2.94742	2.68532	2.21954	2.01811	2.67603	2.43704	2.61
75	2.5562	2.34796	3.08545	2.63339	3.14897	2.53358	2.534	3.14158	2.49667	2.36759	3.13269	3.18465	2.1846	2.79963	3.046	2.71998	2.42481	2.59962	2.25892	2.399	2.35963	2.21	2.51019	2.62387	2.63974	2.50744	3.14664	2.96702	3.26	3.20482	2.79666	2.85471	2.64461	3.58511	3.20134	2.98807	3.63118	2.67898	2.82328	2.88863	2.78206	3.28031	3.13803	2.7676	2.30907	2.1163	2.81703	2.72447	2.79
90	2.67789	2.63842	3.23151	2.9294	3.38914	2.73561	2.736	3.38103	2.73267	2.66492			2.4562	3.08768	3.43	3.04939	2.87264	2.89979	2.43955	2.601	2.5478	2.44	2.61636	2.83158	2.88967	2.68393	3.5238	3.19572	3.62		3.09717	3.11789		3.96285	3.40639		4.12353	2.90674	3.12913	3.11917	2.89279	3.54246			2.43581	2.03658	3.03658	2.93005	3.08
105	2.81223	2.7476		3.03093	3.78334	3.01791	3.018									3.29187			2.61005	2.815	2.6683	2.57	2.8438	3.13022	3.0936	2.9192								4.40421	3.63746			3.15305	3.37058						2.63289	2.39974	3.34939		3.4
120	3.08344	3.06004																	2.86463	3.09	2.86779	2.68	3.13456																3.48372						2.82882	2.59898
135	3.39702	3.32561																	3.08006	3.346	3.06943	2.9																							3.04038	2.78749
150	3.64931																		3.40755																										3.17881
[truncated: 51 more columns]

## Sheet: E. Length-molecule per cell
Data Table 4E. Number of sfGFP-MinD molecules in growing cells. Data relate to Fig. 5B.
Cell ID
3		4		5		6		15		16		17		18		21		22		23		24		33		34		35		36		39		40		41		42		45		46		47		48		51
Length (µm)	Molecule	Length (µm)	Molecule	Length (µm)	Molecule	Length (µm)	Molecule	Length (µm)	Molecule	Length (µm)	Molecule	Length (µm)	Molecule	Length (µm)	Molecule	Length (µm)	Molecule	Length (µm)	Molecule	Length (µm)	Molecule	Length (µm)	Molecule	Length (µm)	Molecule	Length (µm)	Molecule	Length (µm)	Molecule	Length (µm)	Molecule	Length (µm)	Molecule	Length (µm)	Molecule	Length (µm)	Molecule	Length (µm)	Molecule	Length (µm)	Molecule	Length (µm)	Molecule	Length (µm)	Molecule	Length (µm)	Molecule	Length (µm)	Molecule
1.845	1674.35	1.625	1350.1	1.897	1460.75	1.898	1690.31	2.251	2100.35	1.543	1585.91	1.543	1651.61	2.006	2011.45	1.59	1266.66	1.768	1585.45	2.079	1952.83	1.929	1683.28	1.749	1698.07	2.035	2082.57	2.21	2109.99	1.935	2066.86	1.491	1479.47	1.692	1583.89	1.604	1499.38	1.531	1556.48	1.64	1579.3	1.74	1512.26	1.69	1683.27	1.67	1551.96	1.78	1679.12
1.896	1784.01	1.729	1385.84	2.255	1811.93	2.033	1753.03	2.249	1959.45	1.792	1624.36	1.792	1743.92	2.182	2160.11	1.802	1444.14	1.83	1558.46	2.24	2126.24	2.123	1875.23	1.747	1590.93	2.269	2229.52	2.282	2232.04	2.075	2005.18	1.759	1596.92	1.829	1701.97	1.576	1480.89	1.639	1544.78	1.77	1651.15	1.64	1432.43	1.8	1606.66	1.9	1819.8	1.95	1894.36
2.052	1940.43	1.956	1311.94	2.326	1802.45	2.064	1698.16	2.41	2315.15	1.89	1654.48	1.89	2026.68	2.41	2346.74	1.822	1420.81	1.981	1791.46	2.448	2282.28	2.438	2033.11	1.921	1777.56	2.367	2344.44	2.452	2386.71	2.275	2119.15	1.903	1823.83	1.949	1831	1.792	1668.43	1.852	1777.69	1.93	1722.04	1.91	1686.83	1.9	1449.09	2.08	2020.11	2.07	1974.56
2.265	2069.22	1.921	1238.55	2.557	2252.4	2.267	1953.1	2.656	2523.45	2.15	1984.93	2.15	2282.91	2.61	2520.63	2.029	1534.77	2.1	1826.59	2.58	2456.9	2.652	2257.28	1.952	1752.51	2.51	2492.21	2.703	2619.58	2.378	2141.29	2.011	1966.36	2.157	1987.7	1.891	1667.49	2.035	1929.16	1.98	1751.11	1.94	1604.99	2.14	1867.07	2.21	2244.26	2.22	2197.64
2.396	2141.61	2.315	1390.66	2.728	2349.63	2.37	1959.64	2.865	2673.23	2.327	2157.65	2.327	2387.48	2.86	2699.25	2.181	1534.54	2.259	1821.15	2.827	2552.2	2.918	2498.56	2.03	1837.8	2.724	2642.55	2.865	2757.51	2.583	2258.21	2.201	1999.16	2.424	2186.96	2.053	1767.14	2.241	1990.7	2.15	1961.77	2.16	1769.85	2.28	1869.72	2.37	2187.22	2.39	2305.25
2.556	2211.02	2.348	1562.75	3.085	2848.47	2.633	2137.23	3.149	2847.05	2.534	2445.91	2.534	2543.22	3.142	3063.3	2.497	1825.72	2.368	1853.9	3.133	2809.49	3.185	2781.59	2.185	1999.15	2.8	2650.04	3.046	3045.58	2.72	2412.04	2.425	2243.32	2.6	2196.01	2.259	2197.78	2.399	2317.13	2.36	2008.57	2.21	2102.39	2.51	2325.28	2.62	2580.17	2.64	2526.09
2.678	2355.87	2.638	1800.44			2.929	2475.95	3.389	3079.63	2.736	2601.66	2.736	2708.77	3.381	3244.46	2.733	2109.36	2.665	2087.34					2.456	2320.07	3.088	2994.6	3.43	3413.13	3.049	2904.08	2.873	2471.48	2.9	2639.38	2.44	2378.37	2.601	2481.15	2.55	2227.39	2.44	2308.52	2.62	2463.2	2.83	2925.1	2.89	2706.99
2.812	2233.82	2.748	1829.71			3.031	2754.46	3.783	3296.6	3.018	2978.57	3.018	2979.64																	3.292	3088.47					2.61	2619.22	2.815	2849.57	2.67	2353.61	2.57	2322.24	2.84	2523.61	3.13	3182.83	3.09	2928.45
3.083	2305.75	3.06	1979.64																																	2.865	2668.14	3.09	3077.71	2.87	2420.57	2.68	2401.45	3.13	2888.95
3.397	2754.47	3.326	2147.32																																	3.08	2993.95	3.346	3309.15	3.07	2608.74	2.9	2702.76
3.649	2754.45																																			3.408	3116.51
[truncated: 150 more columns]

## Sheet: F. Length-molecule per um^2
Data Table 4F. Number of sfGFP-MinD molecules per unit area in growing cells. Data relate to Fig. 5B.
Cell ID
3		4		5		6		15		16		17		18		21		22		23		24		33		34		35		36		39		40		41		42		45		46		47		48		51
Length (µm)	Molecule/µm^2	Length (µm)	Molecule/µm^2	Length (µm)	Molecule/µm^2	Length (µm)	Molecule/µm^2	Length (µm)	Molecule/µm^2	Length (µm)	Molecule/µm^2	Length (µm)	Molecule/µm^2	Length (µm)	Molecule/µm^2	Length (µm)	Molecule/µm^2	Length (µm)	Molecule/µm^2	Length (µm)	Molecule/µm^2	Length (µm)	Molecule/µm^2	Length (µm)	Molecule/µm^2	Length (µm)	Molecule/µm^2	Length (µm)	Molecule/µm^2	Length (µm)	Molecule/µm^2	Length (µm)	Molecule/µm^2	Length (µm)	Molecule/µm^2	Length (µm)	Molecule/µm^2	Length (µm)	Molecule/µm^2	Length (µm)	Molecule/µm^2	Length (µm)	Molecule/µm^2	Length (µm)	Molecule/µm^2	Length (µm)	Molecule/µm^2	Length (µm)	Molecule/µm^2
1.845	1175.96	1.625	1229.33	1.897	1189.86	1.898	1157.42	2.251	1129.64	1.543	1196.65	1.543	1157.56	2.006	1165.93	1.59	1209.1	1.768	1585.45	2.079	1161.26	1.929	1172.25	1.749	1183.76	2.035	1213.09	2.21	1126.57	1.935	1229.47	1.491	1216.75	1.692	1174.09	1.604	1144.04	1.531	1153.17	1.64	1208.43	1.74	1150.95	1.69	1228.2	1.67	1120.23	1.78	1172.43
1.896	1170.27	1.729	1235.18	2.255	1154.83	2.033	1148.51	2.249	1145.88	1.792	1150.52	1.792	1175.81	2.182	1176.8	1.802	1199.51	1.83	1558.46	2.24	1168.15	2.123	1169.73	1.747	1208.04	2.269	1185.36	2.282	1174.9	2.075	1174.68	1.759	1211.73	1.829	1187.59	1.576	1135.33	1.639	1144.83	1.77	1179.84	1.64	1135.88	1.8	1154.74	1.9	1160.21	1.95	1151.42
2.052	1164.92	1.956	1198.59	2.326	1170.17	2.064	1152.97	2.41	1146.67	1.89	1166.48	1.89	1168.36	2.41	1156.47	1.822	1216.25	1.981	1791.46	2.448	1161.08	2.438	1158.7	1.921	1186.69	2.367	1180.68	2.452	1159.11	2.275	1165.67	1.903	1178.9	1.949	1177.44	1.792	1159.6	1.852	1141.76	1.93	1158.88	1.91	1204.9	1.9	1200.53	2.08	1163.31	2.07	1165.28
2.265	1174.95	1.921	1206.22	2.557	1160.54	2.267	1156.19	2.656	1148.79	2.15	1143.18	2.15	1166.39	2.61	1156.84	2.029	1206.46	2.1	1826.59	2.58	1166.22	2.652	1141.08	1.952	1175.78	2.51	1162.86	2.703	1168.61	2.378	1148.69	2.011	1185.34	2.157	1181.47	1.891	1079.91	2.035	1143.2	1.98	1158.75	1.94	1174.79	2.14	1179.13	2.21	1161.85	2.22	1160.83
2.396	1172.91	2.315	1033.16	2.728	1139.14	2.37	1142.26	2.865	1143.24	2.327	1153.12	2.327	1157.31	2.86	1167.92	2.181	1181.82	2.259	1821.15	2.827	1150.14	2.918	1140.16	2.03	1236.1	2.724	1180.79	2.865	1148.03	2.583	1156.23	2.201	1187.05	2.424	1160.62	2.053	1142.42	2.241	1129.88	2.15	1154.1	2.16	1172.85	2.28	1178	2.37	1149.65	2.39	1161.57
2.556	1154.49	2.348	1193.86	3.085	1155.48	2.633	1129.36	3.149	1150.58	2.534	1159.34	2.534	1150.91	3.142	1155.87	2.497	1178.21	2.368	1853.9	3.133	1158.26	3.185	1146.76	2.185	1175.78	2.8	1157.64	3.046	1150.5	2.72	1148.07	2.425	1171.26	2.6	1152.85	2.259	1153.53	2.399	1135.95	2.36	1160.25	2.21	1156.31	2.51	1159.42	2.62	1150.01	2.64	1162.21
2.678	1159.02	2.638	1194.86			2.929	1160.18	3.389	1149.95	2.736	1146.66	2.736	1149.24	3.381	1154.91	2.733	1170.29	2.665	2087.34					2.456	1181.99	3.088	1167.31	3.43	1152.42	3.049	1143.99	2.873	1149.07	2.9	1140.59	2.44	1152.31	2.601	1140.6	2.55	1152.68	2.44	1167.12	2.62	1172.33	2.83	1151.14	2.89	1140.79
2.812	1167.49	2.748	1172.5			3.031	1149.35	3.783	1149.62	3.018	1159.41	3.018	1148.59																	3.292	1148.5					2.61	1144.76	2.815	1149.31	2.67	1155.42	2.57	1177.06	2.84	1154.29	3.13	1148.28	3.09	1144
3.083	1150.82	3.06	1169.42																																	2.865	1149.04	3.09	1141.65	2.87	1142.05	2.68	1150.74	3.13	1149.31
3.397	1161.28	3.326	1161.91																																	3.08	1158.98	3.346	1140.49	3.07	1135.61	2.9	1154.33
3.649	1215.39																																			3.408	1148.07
[truncated: 150 more columns]

## Sheet: G. Length-time
Data Table 4B. Length changes over time. Data relate to Fig. S3C.
	length (µm)
time (min)	3	4	5	6	15	16	17	18	21	22	23	24	33	34	35	36	39	40	41	42	45	46	47	48	51	52	55	56	57	58	61	62	63	65	66	68	71	72	73	75	76	79	80	81	84	85	86	87	90
0	1.84537	1.6255	1.89651	1.89793	2.25148	1.54338	1.543	2.00591	1.59007	1.76799	2.07949	1.92869	1.74851	2.03511	2.21	1.93524	1.49142	1.69211	1.60406	1.531	1.63665	1.74	1.69069	1.67491	1.78191	1.64773	1.98895	1.85144	1.99	2.00263	1.97794	1.89268	2.0502	2.69448	2.61564	2.00494	2.29303	1.94031	2.05414	1.83403	1.88318	2.20086	1.98371	2.0269	1.63981	1.58161	1	1.97976	1.95
15	1.8961	1.72937	2.25473	2.03308	2.24938	1.79208	1.792	2.18181	1.80234	1.82967	2.23984	2.12328	1.74686	2.26923	2.282	2.0746	1.75907	1.82935	1.57551	1.639	1.76574	1.64	1.80371	1.89512	1.94997	1.86048	2.14808	1.98816	2.16	2.23467	2.10102	2.09274	2.11762	2.9168	2.73363	2.22272	2.44052	2	2.08331	2.02786	2.02419	2.4879	2.23793	2.11627	1.73169	1.68498	2.31374	2.32591	2.1
30	2.05184	1.95631	2.32554	2.06427	2.41028	1.89044	1.89	2.41008	1.82158	1.98126	2.44757	2.4378	1.9208	2.36691	2.452	2.27534	1.90273	1.94915	1.79249	1.852	1.9251	1.91	1.89566	2.08181	2.07444	2.02445	2.34174	2.11417	2.53	2.46154	2.25532	2.30655	2.35967	2.93695	2.76498	2.35167	2.70204	2.08582	2.40262	2.17284	2.15393	2.59429	2.37782	2.33543	1.93363	1.74657	2.45457	2.31064	2.22
45	2.26537	1.92076	2.55657	2.26728	2.65584	2.15001	2.15	2.61014	2.02922	2.09964	2.57995	2.65215	1.95213	2.5097	2.703	2.37759	2.01115	2.15726	1.8906	2.035	1.98192	1.94	2.14081	2.20961	2.21695	2.19578	2.5738	2.43413	2.72	2.64745	2.35444	2.52991	2.53702	3.15986	2.86939	2.59662	2.95806	2.34139	2.63609	2.44872	2.39607	2.85277	2.62472	2.4398	2.07507	1.87107	2.54099	2.34955	2.33
60	2.39641	2.3152	2.72831	2.3704	2.86516	2.32691	2.327	2.8601	2.18133	2.25937	2.82743	2.91844	2.03005	2.72352	2.865	2.58256	2.20146	2.42368	2.05318	2.241	2.15065	2.16	2.27972	2.37056	2.38764	2.352	2.88216	2.73127	3.03	2.87946	2.49454	2.62335	2.62095	3.35784	3.05557	2.81492	3.21496	2.54592	2.74725	2.70246	2.55249	3.10839	2.94742	2.68532	2.21954	2.01811	2.67603	2.43704	2.61
75	2.5562	2.34796	3.08545	2.63339	3.14897	2.53358	2.534	3.14158	2.49667	2.36759	3.13269	3.18465	2.1846	2.79963	3.046	2.71998	2.42481	2.59962	2.25892	2.399	2.35963	2.21	2.51019	2.62387	2.63974	2.50744	3.14664	2.96702	3.26	3.20482	2.79666	2.85471	2.64461	3.58511	3.20134	2.98807	3.63118	2.67898	2.82328	2.88863	2.78206	3.28031	3.13803	2.7676	2.30907	2.1163	2.81703	2.72447	2.79
90	2.67789	2.63842	3.23151	2.9294	3.38914	2.73561	2.736	3.38103	2.73267	2.66492			2.4562	3.08768	3.43	3.04939	2.87264	2.89979	2.43955	2.601	2.5478	2.44	2.61636	2.83158	2.88967	2.68393	3.5238	3.19572	3.62		3.09717	3.11789		3.96285	3.40639		4.12353	2.90674	3.12913	3.11917	2.89279	3.54246			2.43581	2.03658	3.03658	2.93005	3.08
105	2.81223	2.7476		3.03093	3.78334	3.01791	3.018									3.29187			2.61005	2.815	2.6683	2.57	2.8438	3.13022	3.0936	2.9192								4.40421	3.63746			3.15305	3.37058						2.63289	2.39974	3.34939		3.4
120	3.08344	3.06004																	2.86463	3.09	2.86779	2.68	3.13456																3.48372						2.82882	2.59898
135	3.39702	3.32561																	3.08006	3.346	3.06943	2.9																							3.04038	2.78749
150	3.64931																		3.40755																										3.17881
													*10E4
	*10E5
		y=y0+0.00562X
	y=	1.23985
	y'=	y0
	2205	1.99515
		1995
	A=1995+5.62B		B=74.68
		A	2414.7
[truncated: 51 more columns]
