# Supplementary material for: Growth-dependent concentration gradient of the oscillating Min system in Escherichia coli
Source: J Cell Biol. 2024 Dec 2;224(2):e202406107. doi: 10.1083/jcb.202406107 (PMC11613459; doi:10.1083/jcb.202406107)
Supplement: Data S5 — shows measurements of λN and IRatio using the experimental datasets. [file jcb_202406107_datas5.xlsx]

## Sheet: A. 𝜆N
Data Table 5A. Measurements of 𝞴N using the experimental datasets (Data Table 1E, F). Data relate to Fig. 6B, E.
0.416% glucose		0% glucose
Length (µm)	𝜆N	Length (µm)	𝜆N
1.6909	2.1661	2.0808	1.759
1.8334	1.5431	2.1401	1.9498
1.9523	2.3164	2.153	1.8266
2.1057	2.0952	2.2091	1.8117
2.1196	1.7588	2.2289	2.3334
2.123	1.6078	2.2295	1.3446
2.2348	1.755	2.232	1.9605
2.2723	1.9426	2.2531	1.8061
2.2753	1.8651	2.2882	1.6675
2.2898	1.9891	2.2889	1.9601
2.2951	2.0415	2.3026	1.4577
2.3297	1.9207	2.3041	1.5783
2.3603	1.7894	2.3775	1.7774
2.3658	2.2142	2.3943	1.9835
2.3766	2.1225	2.3972	1.6194
2.3963	1.6467	2.4038	1.5153
2.3982	1.9132	2.4132	1.467
2.405	1.9464	2.4189	1.7561
2.429	1.8971	2.4233	2.0865
2.4368	1.7157	2.4269	1.7948
2.4535	1.6315	2.4358	1.9546
2.4988	1.5015	2.4358	1.7959
2.5041	1.4881	2.45	2.1767
2.5091	1.6916	2.4577	1.9325
2.5399	1.6912	2.4637	2.0418
2.5637	1.9243	2.4815	1.8823
2.5643	1.6066	2.4887	1.9251
2.6115	2.4459	2.4888	1.8296
2.6202	1.899	2.5013	2.2573
2.6477	1.8027	2.5173	2.1621
2.654	2.394	2.5555	2.3316
2.6559	1.7	2.564	2.2579
2.6593	1.9215	2.5744	2.1822
2.661	1.9744	2.6149	1.7383
2.6748	1.6713	2.6278	2.5169
2.703	2.0734	2.6336	2.1233
2.7058	1.8304	2.6617	1.8947
2.7428	2.1729	2.6759	1.8781
2.7705	1.7684	2.6821	1.6965
2.7802	1.9456	2.6966	2.045
2.7884	1.7263	2.7002	2.033
2.8234	1.6763	2.711	2.071
2.8359	2.5227	2.7253	2.4501
2.8426	1.5343	2.7265	2.2752
2.8833	2.1919	2.7448	2.1947
2.8895	2.1847	2.7567	2.143
2.9046	1.724	2.7773	2.3212
2.9465	2.1358	2.7841	2.7151
2.9952	1.8851	2.7991	1.9026
2.9969	2.2466	2.8061	2.2229
3.0046	1.9012	2.8077	2.0441
3.0313	1.7766	2.8163	3.538
3.0352	1.952	2.9159	1.9247
3.0913	2.1033	2.9339	1.8519
3.095	2.1584	2.9475	1.5937
3.1546	1.9102	2.9771	2.1614
3.1589	2.114	2.9986	1.9382
3.1593	2.5254	3.0239	2.4917
3.1715	1.9828	3.0284	2.7039
3.2034	2.3387	3.0287	2.0404
3.2191	2.0542	3.0317	2.4761
3.2195	2.1777	3.0523	2.6921
3.2358	2.5632	3.0664	1.9861
3.2363	2.2655	3.0821	2.2828
3.2377	1.7599	3.0851	3.1262
3.2404	2.3122	3.1502	2.1102
3.2507	2.2586	3.1535	2.4296
3.261	1.9361	3.1647	2.4582
3.2693	2.1168	3.1974	2.1413
3.2908	1.9795	3.2251	1.9467
3.35	2.3711	3.4765	2.718
3.3823	2.1854	3.4771	2.2051
3.3984	1.9027	3.488	2.286
3.4001	2.6633	3.4885	2.5115
3.4307	2.2111	3.5104	2.4955
3.5298	2.1184	3.5576	2.2557
3.5618	2.0873	3.5826	2.7356
3.569	1.9264	3.6186	3.2291
3.5746	2.3055	3.683	2.6308
3.586	2.2694	3.8012	2.3768
3.5872	2.0356	3.8246	2.626
3.6489	2.4662	3.8301	2.5016
3.6649	1.8999
3.8931	2.3068
3.945	2.3018
3.9552	2.237
4.043	2.243
4.0434	1.9925
4.2653	2.4642
4.4808	2.3005

## Sheet: B. IRatio
Data Table 5B. Measurement of IRatio using the experimental datasets (Excel Data Table 1E, F). Data relate to Fig. 6C ,F.
0.416% glucose		0% glucose
Length (µm)	IRatio	Length (µm)	IRatio
1.69087	0.44	2.0808	0.57
1.83342	0.61	2.1297	0.6
1.95233	0.38	2.14007	0.45
2.04363	0.64	2.14018	0.6
2.08526	0.7	2.15298	0.4
2.10572	0.5	2.2091	0.6
2.11956	0.56	2.21197	0.69
2.12303	0.61	2.22891	0.46
2.2348	0.58	2.22954	0.58
2.25828	0.59	2.23195	0.51
2.27225	0.56	2.2531	0.61
2.27525	0.5	2.28815	0.59
2.2898	0.5	2.28891	0.51
2.29507	0.5	2.30264	0.56
2.32974	0.56	2.30407	0.57
2.34767	0.6	2.3484	0.59
2.36032	0.57	2.34865	0.59
2.36579	0.42	2.37685	0.63
2.37657	0.5	2.37747	0.48
2.39632	0.57	2.38285	0.64
2.39824	0.56	2.39431	0.43
2.40497	0.5	2.39725	0.51
2.429	0.56	2.40379	0.48
2.43314	0.64	2.4126	0.74
2.43677	0.57	2.41318	0.55
2.44334	0.56	2.4189	0.59
2.45353	0.57	2.42332	0.44
2.48482	0.57	2.42686	0.48
2.49882	0.56	2.43578	0.49
2.5041	0.66	2.43578	0.56
2.50909	0.53	2.45004	0.46
2.53558	0.57	2.45768	0.55
2.53986	0.54	2.46372	0.48
2.56368	0.48	2.48145	0.52
2.56432	0.58	2.48868	0.53
2.61154	0.44	2.48877	0.56
2.61976	0.56	2.48969	0.62
2.62024	0.52	2.50128	0.43
2.62838	0.49	2.51535	0.57
2.62856	0.69	2.51734	0.46
2.63432	0.62	2.53432	0.57
2.64005	0.63	2.54327	0.64
2.64765	0.54	2.55106	0.67
2.65403	0.41	2.55545	0.47
2.65592	0.51	2.56401	0.44
2.6593	0.52	2.57441	0.45
2.661	0.49	2.61485	0.56
2.6748	0.59	2.62778	0.4
2.67795	0.62	2.63364	0.51
2.68658	0.65	2.66173	0.56
2.70297	0.45	2.67587	0.52
2.70576	0.52	2.68213	0.49
2.71453	0.59	2.68637	0.57
2.72263	0.75	2.6966	0.52
2.74283	0.43	2.70018	0.5
2.76135	0.65	2.71102	0.41
2.77051	0.55	2.72529	0.43
2.77514	0.64	2.72655	0.41
2.78022	0.53	2.73164	0.56
2.78837	0.55	2.74477	0.5
2.8234	0.55	2.75668	0.42
2.82574	0.59	2.77727	0.35
2.8359	0.4	2.78409	0.35
2.8412	0.54	2.79912	0.53
2.84262	0.6	2.80612	0.44
2.84284	0.58	2.80773	0.49
2.88326	0.5	2.81626	0.15
2.88955	0.42	2.91586	0.49
2.90461	0.52	2.93394	0.5
2.90678	0.58	2.94746	0.5
2.9179	0.64	2.9771	0.47
2.92188	0.57	2.97998	0.54
2.92329	0.57	2.99858	0.49
2.94647	0.42	3.02394	0.41
2.96601	0.55	3.02845	0.34
2.97599	0.55	3.02865	0.42
2.99519	0.5	3.03173	0.4
2.99689	0.43	3.05226	0.39
3.00456	0.5	3.06636	0.51
3.01542	0.29	3.08214	0.4
3.03131	0.54	3.08507	0.32
3.03521	0.52	3.15015	0.51
3.04811	0.59	3.1535	0.43
3.0803	0.58	3.16472	0.42
3.0913	0.46	3.19685	0.54
3.09501	0.44	3.19741	0.44
3.14314	0.46	3.20309	0.32
3.15455	0.49	3.22505	0.46
3.15889	0.47	3.26223	0.53
3.15933	0.42	3.47651	0.36
3.17147	0.5	3.47706	0.44
3.20335	0.43	3.48795	0.43
3.21912	0.49	3.48853	0.4
3.21951	0.48	3.51038	0.4
3.2358	0.35	3.55758	0.47
3.23631	0.46	3.5826	0.32
3.23772	0.55	3.61862	0.35
3.24036	0.4	3.68303	0.38
3.2507	0.44	3.80118	0.43
3.26104	0.53	3.82463	0.39
3.26933	0.48	3.83012	0.39
3.27874	0.55
3.27983	0.54
3.29082	0.53
3.34512	0.48
3.35004	0.47
3.35166	0.5
3.38233	0.44
3.39839	0.53
3.40012	0.35
3.43068	0.53
3.44224	0.61
3.45481	0.52
3.49952	0.53
3.52981	0.48
3.56182	0.48
3.56904	0.49
3.57455	0.42
3.58602	0.44
3.58716	0.5
3.62906	0.52
3.64888	0.41
3.66485	0.5
3.67356	0.41
3.89309	0.34
3.94499	0.46
3.95516	0.36
4.04295	0.46
4.04343	0.47
4.26532	0.39
4.48079	0.37
