# Supplementary material for: Growth-dependent concentration gradient of the oscillating Min system in Escherichia coli
Source: J Cell Biol. 2024 Dec 2;224(2):e202406107. doi: 10.1083/jcb.202406107 (PMC11613459; doi:10.1083/jcb.202406107)
Supplement: Data S6 — shows simulated reaction rate constants of MinD oscillation through screening procedures as illustrated in Fig. 7. [file jcb_202406107_datas6.xlsx]

## Sheet: Rate constants
Data Table 6A. Simulated reaction rate constants of MinD oscillation through screening procedures as illustrated in Fig. 7. Data relate to Figs. 7, S3-5.
set index
0080	0.33	3.09656	0.0567875	2.8333	1.16536
0098	0.33	0.861912	0.204223	0.503166	1.12833
0157	0.33	0.0677505	0.280939	0.45161	0.973648
0160	0.33	0.108096	0.21557	0.361762	0.986191
0369	0.33	2.6261	0.0458342	1.26292	1.29607
1503	0.33	2.09583	0.366028	1.60897	1.04685
1770	0.33	2.04706	0.0795177	0.608996	1.24644
1991	0.33	0.00973753	0.255916	0.371705	0.917756
2048	0.33	1.16013e-05	53.1292	44.3692	0.0443805
2274	0.33	0.438963	0.321798	0.670235	0.96797
2276	0.33	2.57501	0.0700273	0.994668	1.27976
2306	0.33	7.21878e-06	34.7406	28.8195	0.0404676
2336	0.33	2.5813	0.121242	1.13181	1.16656
2519	0.33	0.746826	0.234334	0.559727	1.05034
2686	0.33	1.36527	0.122596	0.495879	1.10493
2801	0.33	0.780673	0.439359	1.00369	1.08801
2827	0.33	1.66293	0.218493	0.822899	1.08823
3205	0.33	1.54839	0.229166	0.814432	1.19077
3257	0.33	2.15475	0.104416	0.699566	1.32045
4382	0.33	1.50278e-05	14.783	12.2117	0.0638289
4397	0.33	0.00156299	0.157294	0.224705	0.903296
4519	0.33	6.45882e-06	6.03748	5.11871	0.0542855

## Sheet: Fig. 7C
Data Table 6B. Period, 𝜆N and IRatio the simulated MinD oscillation, as demonstrated by parameter set #2827 in Fig. 7C.
length (micron)	period (sec)		length (micron)	𝜆N		length (micron)	IRatio
1.6	0		1.6	0		1.6	1
1.8	0		1.8	0		1.8	1
2	0		2	0		2	1
2.2	0		2.2	0		2.2	1
2.4	24.927		2.4	1.103		2.4	0.618
2.6	20.305		2.6	1.527		2.6	0.554
2.8	18.425		2.8	1.902		2.8	0.507
3	17.406		3	2.252		3	0.469
3.2	16.806		3.2	2.582		3.2	0.437
3.4	16.438		3.4	2.897		3.4	0.411
3.6	16.234		3.6	3.054		3.6	0.389
3.8	16.144		3.8	3.016		3.8	0.37
4	16.144		4	2.891		4	0.35
4.2	16.219		4.2	2.949		4.2	0.333
4.4	16.344		4.4	2.99		4.4	0.317
4.6	16.513		4.6	3.014		4.6	0.302
			starting length	2.4
			last length	3.4
			1st slope	1.78338
			1st intercept	-3.12782
			starting length	3.6
			last length	4.6
			2nd slope	-0.0321044
			2nd intercept	3.11742

## Sheet: Fig. 7D
Data Table 6C. Influence of different kD on the oscillation period, 𝜆N and IRatio, as demonstrated in Fig. 7D.
period							𝜆N							IRatio
cell length	kD						cell length	kD						cell length	kD
micron	0.80	1.20	1.66	3.20	6.40		micron	0.80	1.20	1.66	3.20	6.40		micron	0.80	1.20	1.66	3.20	6.40
1.6	0	0	0	0	0		1.6	0	0	0	0	0		1.6	1	1	1	1	1
1.8	0	0	0	0	0		1.8	0	0	0	0	0		1.8	1	1	1	1	1
2	0	0	0	0	0		2	0	0	0	0	0		2	1	1	1	1	1
2.2	0	0	0	0	0		2.2	0	0	0	0	0		2.2	1	1	1	1	1
2.4	0	0	24.927	20.586	0		2.4	0	0	1.103	0.275	0		2.4	1	1	0.618	0.903	1
2.6	0	0	20.305	18.125	0		2.6	0	0	1.527	0.88	0		2.6	1	1	0.554	0.757	1
2.8	0	22.664	18.425	16.894	0		2.8	0	1.976	1.902	1.372	0		2.8	1	0.459	0.507	0.678	1
3	0	19.469	17.406	16.422	0		3	0	2.321	2.252	1.79	0		3	1	0.422	0.469	0.626	1
3.2	22.438	18.031	16.806	16.266	0		3.2	2.646	2.643	2.582	2.161	0		3.2	0.348	0.391	0.437	0.587	1
3.4	19.375	17.219	16.438	16.281	0		3.4	2.943	2.947	2.897	2.5	0		3.4	0.322	0.365	0.411	0.556	1
3.6	18.117	16.731	16.234	16.406	18.113		3.6	3.227	3.107	3.054	2.81	0.979		3.6	0.3	0.343	0.389	0.532	0.891
3.8	17.419	16.45	16.144	16.606	18.644		3.8	3.244	3.077	3.016	2.617	1.375		3.8	0.281	0.323	0.37	0.514	0.854
4	17.013	16.302	16.144	16.869	19.125		4	3.195	2.963	2.891	2.716	1.747		4	0.261	0.303	0.35	0.496	0.822
4.2	16.781	16.255	16.219	17.175	19.641		4.2	3.289	3.03	2.949	2.787	2.087		4.2	0.244	0.285	0.333	0.48	0.796
4.4	16.675	16.281	16.344	17.525	20.219		4.4	3.369	3.08	2.99	2.555	2.502		4.4	0.228	0.268	0.317	0.464	0.772
4.6	16.656	16.375	16.513	17.912	20.833		4.6	3.436	3.115	3.014	2.568	2.468		4.6	0.213	0.253	0.302	0.45	0.753
							starting length	3.2	2.8	2.4	2.4	3.6
							last length	3.6	3.4	3.4	3.4	4
							1st slope	1.45238	1.61761	1.78338	2.19765	1.91903
							1st intercept	-1.99963	-2.54302	-3.12782	-4.87695	-5.92542
							starting length	3.8	3.6	3.6	3.6	4.2
							last length	4.6	4.6	4.6	4.6	4.6
							2nd slope	0.279375	0.0163678	-0.0321044	-0.189108	0.952955
							2nd intercept	2.13321	2.99479	3.11742	3.4508	-1.84093

## Sheet: Fig. 7E
Data Table 6D. Influence of different kde on the oscillation period , λN and IRatio, as demonstrated in Fig. 7E.
period							𝜆N							IRatio
cell length	kde						cell length	kde						cell length	kde
micron	0.26	0.30	0.33	0.34	0.36		micron	0.26	0.30	0.33	0.34	0.36		micron	0.26	0.30	0.33	0.34	0.36
1.6	0	0	0	0	0		1.6	0	0	0	0	0		1.6	1	1	1	1	1
1.8	0	0	0	0	0		1.8	0	0	0	0	0		1.8	1	1	1	1	1
2	0	0	0	0	0		2	0	0	0	0	0		2	1	1	1	1	1
2.2	0	0	0	19.453	0		2.2	0	0	0	0.786	0		2.2	1	1	1	0.716	1
2.4	0	0	24.927	16.625	0		2.4	0	0	1.103	1.304	0		2.4	1	1	0.618	0.617	1
2.6	0	0	20.305	15.538	9.153		2.6	0	0	1.527	1.735	1.825		2.6	1	1	0.554	0.553	0.667
2.8	0	0	18.425	15	9.534		2.8	0	0	1.902	2.125	2.506		2.8	1	1	0.507	0.504	0.557
3	26.141	29.422	17.406	14.698	9.903		3	0.337	1.52	2.252	2.488	2.98		3	0.637	0.51	0.469	0.465	0.494
3.2	52.281	25.125	16.806	14.542	10.264		3.2	0.619	1.846	2.582	2.828	3.051		3.2	0.591	0.475	0.437	0.433	0.451
3.4	38.688	23.146	16.438	14.479	10.621		3.4	0.943	2.138	2.897	3.15	2.996		3.4	0.548	0.447	0.411	0.406	0.414
3.6	34.172	22.008	16.234	14.49	10.965		3.6	1.217	2.412	3.054	2.982	3.122		3.6	0.517	0.423	0.389	0.383	0.383
3.8	31.781	21.32	16.144	14.563	11.299		3.8	1.46	2.671	3.016	3.1	3.217		3.8	0.491	0.404	0.37	0.362	0.356
4	30.323	20.922	16.144	14.68	11.629		4	1.689	2.779	2.891	2.933	3.293		4	0.47	0.388	0.35	0.34	0.332
4.2	29.406	20.711	16.219	14.831	11.955		4.2	1.901	2.497	2.949	3.265	3.352		4.2	0.452	0.373	0.333	0.326	0.311
4.4	28.844	20.646	16.344	15.023	12.286		4.4	2.094	2.528	2.99	3.32	3.719		4.4	0.436	0.359	0.317	0.31	0.3
4.6	28.531	20.68	16.513	15.244	12.615		4.6	2.277	2.539	3.014	3.36	3.771		4.6	0.423	0.346	0.302	0.295	0.283
							starting length	3	3	2.4	2.2	2.6
							last length	3.6	4	3.4	3.4	3
							1st slope	1.4814	1.29189	1.78338	1.94502	2.88621
							1st intercept	-4.10968	-2.29372	-3.12782	-3.38659	-5.64456
							starting length	3.8	4.2	3.6	3.6	3.2
							last length	4.6	4.6	4.6	4.6	4.6
							2nd slope	1.01929	0.105302	-0.0321044	0.41117	0.560788
							2nd intercept	-2.39672	2.05807	3.11742	1.47432	1.12799

## Sheet: Fig. 7F
Data Table 6E. Influence of different kdD on the oscillation period, λN and IRatio, as demonstrated in Fig. 7F.
period							𝜆N							IRatio
cell length	kdD						cell length	kdD						cell length	kdD
micron	0.11	0.16	0.22	0.33	0.44		micron	0.11	0.16	0.22	0.33	0.44		micron	0.11	0.16	0.22	0.33	0.44
1.6	0	0	0	0	0		1.6	0	0	0	0	0		1.6	1	1	1	1	1
1.8	0	0	0	0	0		1.8	0	0	0	0	0		1.8	1	1	1	1	1
2	0	0	0	0	0		2	0	0	0	0	0		2	1	1	1	1	1
2.2	0	20.484	0	47.438	0		2.2	0	0.694	0	0.132	0		2.2	1	0.764	1	0.827	1
2.4	0	17.492	24.927	22.26	24.354		2.4	0	1.283	1.103	0.59	0		2.4	1	0.641	0.618	0.678	1
2.6	0	16.544	20.305	18.431	18.569		2.6	0	1.748	1.527	1.004	0.186		2.6	1	0.567	0.554	0.607	0.735
2.8	0	16.125	18.425	16.869	16.363		2.8	0	2.155	1.902	1.362	0.577		2.8	1	0.513	0.507	0.558	0.663
3	0	15.913	17.406	16.063	15.474		3	0	2.53	2.252	1.69	0.911		3	1	0.47	0.469	0.521	0.617
3.2	11.375	15.813	16.806	15.6	15.047		3.2	3.038	2.875	2.582	1.991	1.202		3.2	0.526	0.435	0.437	0.49	0.584
3.4	11.961	15.781	16.438	15.354	14.856		3.4	3.225	3.212	2.897	2.27	1.461		3.4	0.463	0.405	0.411	0.465	0.558
3.6	12.482	15.813	16.234	15.25	14.807		3.6	3.255	3.257	3.054	2.527	1.691		3.6	0.419	0.381	0.389	0.445	0.538
3.8	12.982	15.888	16.144	15.245	14.867		3.8	3.422	3.226	3.016	2.434	1.896		3.8	0.385	0.357	0.37	0.43	0.522
4	13.464	16.013	16.144	15.319	14.99		4	3.557	3.348	2.891	2.241	1.691		4	0.356	0.336	0.35	0.416	0.515
4.2	13.927	16.163	16.219	15.45	15.175		4.2	3.672	3.448	2.949	2.232	1.372		4.2	0.331	0.318	0.333	0.402	0.508
4.4	14.38	16.356	16.344	15.635	15.406		4.4	3.769	3.532	2.99	2.198	1.268		4.4	0.309	0.3	0.317	0.39	0.501
4.6	14.823	16.575	16.513	15.859	15.677		4.6	3.856	3.603	3.014	2.14	1.136		4.6	0.289	0.285	0.302	0.378	0.495
							starting length	3.2	2.2	2.4	2.2	2.6
							last length	4	3.2	3.4	3.4	3.6
							1st slope	0.617263	2.15006	1.78338	1.76788	1.49553
							1st intercept	1.07727	-3.92437	-3.12782	-3.6588	-3.63149
							starting length	4.2	3.4	3.6	3.6	3.8
							last length	4.6	4.6	4.6	4.6	4.6
							2nd slope	0.459515	0.347283	-0.0321044	-0.37874	-0.971404
							2nd intercept	1.74392	1.98605	3.11742	3.84806	5.55273

## Sheet: Fig. 7G
Data Table 6F. Influence of different kADP→ATP on the oscillation period, λN and IRatio, as demonstrated in Fig. 7G.
period							𝜆N							IRatio
cell length	kADP->ATP						cell length	kADP->ATP						cell length	kADP->ATP
micron	0.99	1.02	1.09	1.32	1.64		micron	0.99	1.02	1.09	1.32	1.64		micron	0.99	1.02	1.09	1.32	1.64
1.6	0	0	0	0	0		1.6	0	0	0	0	0		1.6	1	1	1	1	1
1.8	0	0	0	0	0		1.8	0	0	0	0	0		1.8	1	1	1	1	1
2	0	0	0	0	0		2	0	0	0	0	0		2	1	1	1	1	1
2.2	0	14.198	0	0	0		2.2	0	0.47	0	0	0		2.2	1	0.857	1	1	1
2.4	0	12.955	24.927	0	0		2.4	0	1.263	1.103	0	0		2.4	1	0.681	0.618	1	1
2.6	9.611	12.674	20.305	0	0		2.6	1.36	1.787	1.527	0	0		2.6	0.758	0.595	0.554	1	1
2.8	10.073	12.667	18.425	45.5	33.719		2.8	2.252	2.225	1.902	0.962	0		2.8	0.605	0.536	0.507	0.552	1
3	10.462	12.772	17.406	28.052	42.563		3	2.769	2.616	2.252	1.359	0.325		3	0.531	0.49	0.469	0.501	0.601
3.2	10.852	12.927	16.806	24.552	32.828		3.2	3.034	2.975	2.582	1.676	0.691		3.2	0.482	0.453	0.437	0.466	0.547
3.4	11.234	13.103	16.438	22.781	29.219		3.4	3.045	3.007	2.897	1.964	0.994		3.4	0.444	0.424	0.411	0.438	0.509
3.6	11.602	13.304	16.234	21.742	27.313		3.6	3.196	2.941	3.054	2.232	1.267		3.6	0.412	0.397	0.389	0.414	0.478
3.8	11.957	13.523	16.144	21.109	26.177		3.8	3.314	3.051	3.016	2.48	1.513		3.8	0.385	0.373	0.37	0.395	0.453
4	12.313	13.746	16.144	20.75	25.469		4	3.412	3.137	2.891	2.708	1.734		4	0.361	0.351	0.35	0.378	0.432
4.2	12.656	13.995	16.219	20.57	25.073		4.2	3.482	3.205	2.949	2.454	1.943		4.2	0.34	0.332	0.333	0.366	0.415
4.4	13.004	14.255	16.344	20.531	24.885		4.4	3.543	3.255	2.99	2.48	2.128		4.4	0.321	0.314	0.317	0.353	0.4
4.6	13.348	14.531	16.513	20.602	24.854		4.6	3.593	3.294	3.014	2.231	2.152		4.6	0.304	0.297	0.302	0.338	0.39
							starting length	2.6	2.2	2.4	2.8	3
							last length	3	3	3.4	3.8	4
							1st slope	3.52021	2.62692	1.78338	1.4994	1.39795
							1st intercept	-7.72945	-5.15784	-3.12782	-3.16904	-3.80551
							starting length	3.2	3.2	3.6	4	4.2
							last length	4.6	4.6	4.6	4.6	4.6
							2nd slope	0.438322	0.259028	-0.0321044	-0.70194	0.524033
							2nd intercept	1.6179	2.09821	3.11742	5.48651	-0.231212

## Sheet: Fig. 7H
Data Table 6G. Influence of different kdE on the oscillation period, λN and IRatio, as demonstrated in Fig. 7H.
period							𝜆N							IRatio
cell length	kdE						cell length	kdE						cell length	kdE
micron	0.40	0.60	0.82	1.00	1.20		micron	0.40	0.60	0.82	1.00	1.20		micron	0.40	0.60	0.82	1.00	1.20
1.6	0	0	0	0	0		1.6	0	0	0	0	0		1.6	1	1	1	1	1
1.8	0	0	0	0	0		1.8	0	0	0	0	0		1.8	1	1	1	1	1
2	0	0	0	0	0		2	0	0	0	0	0		2	1	1	1	1	1
2.2	0	0	0	0	0		2.2	0	0	0	0	0		2.2	1	1	1	1	1
2.4	0	21.273	24.927	0	0		2.4	0	0.359	1.103	0	0		2.4	1	0.811	0.618	1	1
2.6	0	17.45	20.305	0	0		2.6	0	0.886	1.527	0	0		2.6	1	0.676	0.554	1	1
2.8	0	16.106	18.425	0	0		2.8	0	1.318	1.902	0	0		2.8	1	0.604	0.507	1	1
3	16.019	15.494	17.406	22.117	0		3	0.253	1.698	2.252	2.464	0		3	0.88	0.554	0.469	0.434	1
3.2	15.609	15.182	16.806	19.531	0		3.2	0.61	2.044	2.582	2.8	0		3.2	0.779	0.515	0.437	0.405	1
3.4	15.135	15.056	16.438	18.369	24.458		3.4	0.994	2.359	2.897	3.116	3.253		3.4	0.706	0.484	0.411	0.38	0.358
3.6	14.953	15.038	16.234	17.719	20.458		3.6	1.337	2.652	3.054	3.139	3.306		3.6	0.657	0.458	0.389	0.36	0.338
3.8	14.938	15.094	16.144	17.35	19.211		3.8	1.637	2.618	3.016	3.079	3.272		3.8	0.621	0.438	0.37	0.339	0.318
4	15.031	15.219	16.144	17.156	18.586		4	1.901	2.498	2.891	3.178	3.387		4	0.594	0.42	0.35	0.321	0.301
4.2	15.198	15.391	16.219	17.088	18.25		4.2	2.135	2.547	2.949	3.256	3.482		4.2	0.574	0.403	0.333	0.305	0.285
4.4	15.422	15.6	16.344	17.106	18.094		4.4	2.203	2.573	2.99	3.315	3.559		4.4	0.559	0.387	0.317	0.289	0.27
4.6	15.688	15.849	16.513	17.188	18.055		4.6	1.868	2.579	3.014	3.36	3.623		4.6	0.55	0.373	0.302	0.275	0.256
							starting length	3	2.4	2.4	3	3.4
							last length	4	3.4	3.4	3.4	3.8
							1st slope	1.66637	1.97899	1.78338	1.63127	0.0466065
							1st intercept	-4.71039	-4.29522	-3.12782	-2.42702	3.10921
							starting length	4.2	3.6	3.6	3.6	4
							last length	4.6	4.6	4.6	4.6	4.6
							2nd slope	-0.669612	-0.0639629	-0.0321044	0.270474	0.391967
							2nd intercept	5.01495	2.83997	3.11742	2.11221	1.82729

## Sheet: Fig. S3
Data Table 6H. Period analyses of the simulated MinD dynamics. Data relate to Fig. S3.
length (micron)	0080	0098	0157	0160	0369	1503	1770	1991	2048	2274	2276	2306	2336	2519	2686	2801	2827	3205	3257	4382	4397	4519
1.6	0	0	0	0	0	0	0	0	0	0	0	0	0	0	0	0	0	0	0	0	0	0
1.8	0	0	0	0	0	0	0	0	0	0	0	0	0	0	0	0	0	0	0	0	0	0
2	0	0	0	0	0	0	0	0	0	21.99	0	0	0	0	0	0	0	0	0	0	0	0
2.2	0	0	20.688	22.813	0	0	0	18.088	0	15.813	0	0	0	26.25	0	0	0	0	0	0	0	0
2.4	0	26.729	16.269	17.288	0	0	0	15	0	14.13	34.375	0	0	18.388	0	24.375	24.448	0	0	0	17.977	0
2.6	14.807	20.063	14.87	15.255	0	0	20.867	13.979	0	13.359	26.313	0	0	16.225	14.536	19.094	20.133	0	0	0	14.417	0
2.8	15.286	17.894	14.229	14.396	19.461	0	18.888	13.558	0	12.938	24.031	0	27.323	15.219	13.862	17.15	18.328	26.656	39.047	0	13.323	0
3	15.85	16.813	13.894	13.948	19.094	0	18.188	13.384	0	12.683	23.125	0	24.323	14.656	13.692	16.094	17.338	22.383	29.333	0	12.813	5.273
3.2	16.464	16.188	13.693	13.692	19.172	24.385	17.969	13.326	0	12.54	22.711	0	22.813	14.313	13.724	15.432	16.75	20.5	26.25	0	12.567	6.288
3.4	17.094	15.813	13.571	13.536	19.461	19.289	17.969	13.323	42.969	12.478	22.523	0	21.898	14.12	13.859	15.019	16.396	19.438	24.646	4.531	12.46	7.667
3.6	17.706	15.588	13.504	13.451	19.844	17.984	18.094	13.344	32.5	12.469	22.461	41.312	21.344	14.021	14.042	14.766	16.2	18.797	23.695	7.563	12.438	8.304
3.8	18.305	15.475	13.474	13.422	20.26	17.35	18.281	13.375	32.063	12.509	22.49	24.016	21.023	13.995	14.271	14.638	16.119	18.412	23.117	8.422	12.464	9.134
4	18.891	15.448	13.487	13.438	20.719	17.031	18.525	13.415	31.219	12.589	22.586	20.328	20.875	14.026	14.521	14.599	16.12	18.219	22.781	8.85	12.531	9.866
4.2	19.453	15.481	13.536	13.491	21.188	16.888	18.813	13.469	30.292	12.696	22.75	20.281	20.836	14.104	14.788	14.631	16.193	18.156	22.633	19.07	12.616	10.316
4.4	20.023	15.573	13.621	13.578	21.68	16.863	19.117	13.54	29.427	12.839	22.958	46.406	20.906	14.224	15.073	14.719	16.319	18.177	22.615	19.938	12.723	10.719
4.6	20.594	15.714	13.742	13.696	22.188	16.931	19.469	13.635	28.646	13.004	23.227	29.906	21.039	14.38	15.375	14.849	16.488	18.275	22.688	0	12.844	22.688

## Sheet: Fig. S4
Data Table 6I. Concentration profile analyses, 𝜆N, of the simulated MinD dynamics. Data relate to Fig. S4.
length (micron)	0080	0098	0157	0160	0369	1503	1770	1991	2048	2274	2276	2306	2336	2519	2686	2801	2827	3205	3257	4382	4397	4519
1.6	0	0	0	0	0	0.37	0	0	0	0	0	0	0	0	0	0	0	0	0	0	0	0
1.8	0	0	0	0	0	0.632	0	0	0	0	0	0	0	0	0	0	0	0.023	0	0	0	0
2	0	0	0	0	0	0.878	0	0	0	0.384	0	0	0	0	0	0.039	0.173	0.18	0	0	0	0
2.2	0	0.041	0.261	0.062	0	1.115	0	0.253	0	0.893	0	0	0.578	0.324	0	0.115	0.611	0.322	0.16	0	0	0
2.4	0	0.364	0.66	0.487	0	1.347	0	0.653	0	1.304	0.48	0	0.981	0.815	0	0.725	1.125	0.462	0.542	1.145	0.076	0
2.6	1.029	0.817	1.011	0.885	0.334	1.581	0.553	1.005	1.315	1.668	1.165	2.096	1.506	1.234	0.675	1.088	1.548	0.695	0.754	2.13	0.742	0
2.8	2.025	1.21	1.327	1.243	1.203	1.82	1.241	1.323	2.063	2.01	1.667	2.245	2.06	1.605	1.397	1.403	1.922	1.448	1.348	1.977	1.242	1.205
3	2.653	1.558	1.619	1.568	1.862	2.069	1.754	1.616	2.362	2.324	2.097	2.317	2.449	1.947	1.916	1.692	2.271	1.792	1.751	2.355	1.675	2.729
3.2	3.148	1.884	1.89	1.865	2.362	2.948	2.182	1.888	3.325	2.612	2.482	2.934	2.812	2.266	2.345	1.958	2.602	2.108	2.109	2.686	1.994	3.447
3.4	3.596	2.183	2.143	2.145	2.798	3.126	2.567	2.141	16.677	2.888	2.845	3.597	3.156	2.562	2.727	2.207	2.915	2.398	2.445	7.364	2.203	4.014
3.6	3.613	2.461	2.373	2.402	3.192	3.087	2.92	2.375	17.44	2.847	3.184	18.836	3.368	2.84	3.071	2.434	2.918	2.675	2.755	11.75	2.383	4.823
3.8	3.657	2.718	2.591	2.639	3.554	2.945	3.247	2.592	18.293	2.929	3.509	19.623	3.219	2.804	2.953	2.485	2.834	2.931	3.052	15.914	2.546	5.697
4	3.854	2.667	2.787	2.855	3.545	3	3.168	2.789	18.856	2.989	3.457	0	3.361	2.687	3.098	2.308	2.918	2.709	3.083	17.508	2.419	7.504
4.2	4.029	2.54	2.692	2.62	3.576	3.032	3.327	2.843	19.347	3.03	3.444	21.537	3.48	2.734	3.217	2.288	2.979	2.537	3.047	17.883	2.429	10.155
4.4	4.184	2.573	2.528	2.651	3.746	3.044	3.264	2.729	20.105	3.056	3.581	22.216	3.584	2.762	3.318	2.243	3.022	2.551	3.15	19.795	2.447	13.238
4.6	4.324	2.587	2.718	2.665	3.903	3.041	3.371	2.732	19.582	3.07	3.702	22.456	3.669	2.772	3.398	2.177	3.048	2.546	3.235	5.598	2.449	15.086

## Sheet: Fig. S5
Data Table 6J. Concentration profile analyses, IRatio, of the simulated MinD dynamics. Data relate to Fig. S5.
length (micron)	0080	0098	0157	0160	0369	1503	1770	1991	2048	2274	2276	2306	2336	2519	2686	2801	2827	3205	3257	4382	4397	4519
1.6	1	1	1	1	1	0.792	1	1	1	1	1	1	1	1	1	1	1	1	1	1	1	1
1.8	1	1	1	1	1	0.706	1	1	1	1	1	1	1	1	1	1	1	0.957	1	1	1	1
2	1	1	1	1	1	0.642	1	1	1	0.756	1	1	1	1	1	0.756	0.883	0.794	1	1	1	1
2.2	1	0.93	0.698	0.877	1	0.591	1	0.72	1	0.615	1	1	0.804	0.766	1	0.698	0.723	0.723	0.897	1	1	1
2.4	1	0.717	0.575	0.638	1	0.55	1	0.579	1	0.538	0.858	1	0.711	0.626	1	0.574	0.617	0.675	0.746	0.834	0.858	1
2.6	0.885	0.605	0.505	0.542	0.94	0.518	0.838	0.505	0.912	0.48	0.709	0.782	0.612	0.551	0.807	0.518	0.553	0.621	0.693	0.729	0.574	1
2.8	0.758	0.539	0.451	0.479	0.791	0.493	0.69	0.45	0.783	0.434	0.629	0.712	0.549	0.496	0.655	0.475	0.506	0.511	0.583	0.693	0.49	0.774
3	0.681	0.49	0.407	0.429	0.692	0.472	0.608	0.404	0.689	0.395	0.573	0.654	0.507	0.453	0.571	0.441	0.468	0.471	0.529	0.674	0.435	0.471
3.2	0.625	0.451	0.37	0.388	0.626	0.399	0.55	0.366	0.614	0.363	0.529	0.606	0.472	0.417	0.513	0.412	0.436	0.439	0.488	0.577	0.393	0.337
3.4	0.579	0.419	0.338	0.353	0.576	0.379	0.507	0.332	0.001	0.335	0.493	0.538	0.444	0.387	0.469	0.388	0.41	0.413	0.456	0.105	0.36	0.243
3.6	0.543	0.392	0.311	0.323	0.536	0.362	0.471	0.303	0.005	0.312	0.463	0.001	0.42	0.362	0.433	0.367	0.389	0.391	0.428	0.042	0.33	0.164
3.8	0.51	0.37	0.287	0.298	0.502	0.343	0.442	0.278	0.005	0.29	0.437	0.003	0.398	0.341	0.405	0.351	0.368	0.373	0.406	0.019	0.303	0.122
4	0.48	0.352	0.266	0.275	0.474	0.327	0.417	0.256	0.005	0.27	0.416	1	0.378	0.321	0.379	0.336	0.349	0.358	0.387	0.011	0.28	0.063
4.2	0.454	0.334	0.247	0.256	0.448	0.312	0.395	0.237	0.004	0.252	0.394	0.003	0.36	0.302	0.356	0.322	0.332	0.341	0.369	0.007	0.257	0.034
4.4	0.431	0.317	0.229	0.237	0.425	0.297	0.373	0.218	0.004	0.236	0.375	0.002	0.343	0.285	0.335	0.31	0.316	0.326	0.352	0.008	0.235	0.018
4.6	0.41	0.302	0.214	0.219	0.403	0.284	0.354	0.201	0.003	0.22	0.358	0.002	0.328	0.269	0.317	0.297	0.301	0.312	0.337	0.308	0.214	0.012
