# Supplementary material for: Growth-dependent concentration gradient of the oscillating Min system in Escherichia coli
Source: J Cell Biol. 2024 Dec 2;224(2):e202406107. doi: 10.1083/jcb.202406107 (PMC11613459; doi:10.1083/jcb.202406107)
Supplement: Data S7 — shows data of spatiotemporal distribution of different protein species in a complete oscillation cycle, including membrane-bound MinD (d), MinD-MinE complex (de) and their corresponding intensities. [file jcb_202406107_datas7.xlsx]

## Sheet: Fig 9A
Data Table 7A. Data of spatiotemporal distribution of different protein species in a complete oscillation cycle, including membrane-bound MinD (d), MinD-MinE complex (de) and their corresponding color intensities. Data relate to Fig. 9A.
2.6 µm						3.0 µm						3.8 µm						4.6 µm
00.000 sec						00.000 sec						00.000 sec						00.000 sec
	de		d				de		d				de		d				de		d
position (mm)	molecule per micron	fraction	molecule per micron	fraction		position (mm)	molecule per micron	fraction	molecule per micron	fraction		position (mm)	molecule per micron	fraction	molecule per micron	fraction		position (mm)	molecule per micron	fraction	molecule per micron	fraction
0.1	372.603	0.11318	9.46196	0.486177		0.1	357.287	0.0868686	8.89343	0.470715		0.1	365.165	0.0997669	9.76111	0.493955		0.1	390.483	0.150516	12.7552	0.560539
0.3	378.282	0.124251	9.59472	0.489659		0.3	360.117	0.0913507	8.91018	0.471184		0.3	365.21	0.099845	9.73159	0.493198		0.3	389.767	0.148879	12.6989	0.55945
0.5	390.146	0.149743	9.92533	0.498126		0.5	366.214	0.101586	8.95814	0.472522		0.5	365.485	0.10032	9.67429	0.491722		0.5	388.402	0.145794	12.5871	0.557269
0.7	409.129	0.197175	10.6187	0.515003		0.7	376.459	0.120618	9.07452	0.47574		0.7	366.373	0.101862	9.59311	0.489616		0.7	386.531	0.141635	12.4214	0.553998
0.9	436.4	0.278416	12.0193	0.545853		0.9	392.171	0.154417	9.34188	0.482987		0.9	368.476	0.105587	9.49514	0.487052		0.9	384.38	0.136952	12.2048	0.549646
1.1	472.948	0.403873	14.7849	0.596529		1.1	415.052	0.21359	9.93911	0.498473		1.1	372.658	0.113284	9.39295	0.484349		1.1	382.275	0.132472	11.9416	0.544245
1.3	518.874	0.564483	20.0394	0.667104		1.3	446.993	0.31336	11.2458	0.529318		1.3	380.089	0.127927	9.30974	0.482127		1.3	380.666	0.129117	11.6387	0.537864
1.5	572.473	0.720612	29.384	0.74609		1.5	489.599	0.46328	14.026	0.583784		1.5	392.293	0.154702	9.29135	0.481633		1.5	380.159	0.12807	11.3055	0.530639
1.7	629.561	0.833814	44.4222	0.816251		1.7	543.316	0.641432	19.67	0.662959		1.7	411.171	0.202751	9.43465	0.485455		1.7	381.552	0.130957	10.9561	0.522811
1.9	683.883	0.899551	65.5029	0.867555		1.9	606.207	0.793851	30.2935	0.751821		1.9	438.952	0.286689	9.95247	0.498809		1.9	385.89	0.140228	10.6108	0.514819
2.1	728.96	0.933334	90.1448	0.900145		2.1	673.041	0.888982	48.1887	0.828145		2.1	477.95	0.42172	11.3111	0.53076		2.1	394.511	0.159934	10.3032	0.507467
2.3	760.297	0.949488	112.678	0.918486		2.3	735.918	0.937355	74.1103	0.881108		2.3	529.953	0.600431	14.4823	0.591541		2.3	409.102	0.197102	10.0937	0.502331
2.5	776.084	0.955958	126.263	0.926613		2.5	787.011	0.959899	105.004	0.913047		2.5	595.072	0.771803	21.286	0.680368		2.5	431.702	0.263453	10.1045	0.5026
						2.7	821.607	0.970014	133.49	0.930309		2.7	670.186	0.886011	34.5348	0.775456		2.7	464.618	0.374316	10.5981	0.514517
						2.9	838.647	0.973923	150.694	0.93777		2.9	748.011	0.94373	57.2348	0.851268		2.9	510.098	0.534933	12.1397	0.548324
												3.1	818.55	0.969246	90.1615	0.900161		3.1	569.583	0.713424	15.8877	0.613717
												3.3	873.228	0.98022	128.963	0.928039		3.3	642.389	0.852469	23.9557	0.705499
												3.5	908.471	0.984933	164.122	0.942569		3.5	724.12	0.930374	39.4729	0.797869
												3.7	925.17	0.986713	185.038	0.948728		3.7	806.12	0.965887	65.4883	0.867529
																		3.9	877.77	0.980912	102.192	0.910867
																		4.1	931.227	0.987299	144.181	0.935141
																		4.3	964.501	0.990039	181.245	0.947711
																		4.5	979.873	0.991073	202.905	0.953031
04.656 sec						03.281 sec						02.094 sec						01.531 sec
	de		d				de		d				de		d				de		d
position (mm)	molecule per micron	fraction	molecule per micron	fraction		position (mm)	molecule per micron	fraction	molecule per micron	fraction		position (mm)	molecule per micron	fraction	molecule per micron	fraction		position (mm)	molecule per micron	fraction	molecule per micron	fraction
0.1	454.998	0.340692	43.9274	0.814566		0.1	413.049	0.207955	49.9101	0.833083		0.1	401.108	0.176151	67.2397	0.870533		0.1	419.186	0.225472	81.5602	0.890782
0.3	459.57	0.356584	43.5487	0.813254		0.3	416.262	0.217032	48.6822	0.82959		0.3	401.153	0.176265	64.7877	0.866288		0.3	418.61	0.223798	79.1983	0.88789
0.5	468.664	0.388634	42.8762	0.810879		0.5	422.93	0.236527	46.4601	0.822884		0.5	401.386	0.176858	60.2315	0.857614		0.5	417.443	0.220419	74.6642	0.881886
0.7	482.139	0.436686	42.0577	0.807905		0.7	433.496	0.269123	43.6491	0.813604		0.7	402.137	0.17877	54.1918	0.844217		0.7	415.673	0.215351	68.3327	0.872339
0.9	499.7	0.498951	41.2666	0.804941		0.9	448.529	0.318549	40.7269	0.802866		0.9	403.978	0.183513	47.4312	0.825879		0.9	413.348	0.208791	60.7416	0.858641
1.1	520.808	0.570872	40.6624	0.802615		1.1	468.579	0.388334	38.1471	0.792303		1.1	407.778	0.193537	40.6995	0.802759		1.1	410.647	0.20131	52.5352	0.84009
1.3	544.606	0.645239	40.3577	0.801421		1.3	493.992	0.478856	36.2723	0.783888		1.3	414.706	0.212608	34.6049	0.775809		1.3	407.958	0.194017	44.3719	0.816081
1.5	569.878	0.714166	40.3973	0.801577		1.5	524.682	0.583532	35.3459	0.779473		1.5	426.164	0.246293	29.5514	0.747164		1.5	405.945	0.18866	36.8181	0.786407
1.7	595.073	0.771804	40.7516	0.802962		1.7	559.925	0.688338	35.487	0.780157		1.7	443.659	0.302195	25.7533	0.720306		1.7	405.57	0.187673	30.2647	0.751643
1.9	618.395	0.815723	41.323	0.805156		1.9	598.213	0.778229	36.6874	0.785809		1.9	468.589	0.388369	23.3082	0.699774		1.9	408.07	0.194319	24.8995	0.713463
2.1	637.986	0.846311	41.965	0.807563		2.1	637.244	0.845249	38.7953	0.795062		2.1	501.988	0.506944	22.2897	0.690304		2.1	414.893	0.213139	20.7392	0.674682
2.3	652.148	0.865256	42.5143	0.809576		2.3	674.082	0.890045	41.4942	0.805804		2.3	544.194	0.644028	22.8275	0.695377		2.3	427.621	0.250754	17.6998	0.638986
2.5	659.582	0.874241	42.83	0.810714		2.5	705.501	0.917594	44.3049	0.815854		2.5	594.482	0.770578	25.1408	0.715431		2.5	447.865	0.316304	15.6784	0.610567
						2.7	728.458	0.933034	46.6488	0.823474		2.7	650.731	0.86347	29.4877	0.746757		2.7	477.126	0.418779	14.6283	0.593964
						2.9	740.584	0.939903	47.9859	0.827544		2.9	709.292	0.920387	35.9857	0.782541		2.9	516.564	0.556788	14.6278	0.593955
												3.1	765.253	0.951625	44.3028	0.815847		3.1	566.634	0.705938	15.9455	0.614576
												3.3	813.181	0.967842	53.3492	0.842145		3.3	626.592	0.829179	19.0909	0.65625
												3.5	848.137	0.97585	61.262	0.859673		3.5	693.954	0.908428	24.7842	0.712513
												3.7	866.529	0.979148	65.932	0.868303		3.7	764.176	0.951169	33.7088	0.771213
																		3.9	830.977	0.972239	45.92	0.821173
																		4.1	887.538	0.98231	60.0582	0.857261
																		4.3	928.134	0.987003	73.0277	0.879558
																		4.5	949.188	0.988871	80.906	0.889996
06.250 sec						04.938 sec						03.969 sec						03.562 sec
	de		d				de		d				de		d				de		d
position (mm)	molecule per micron	fraction	molecule per micron	fraction		position (mm)	molecule per micron	fraction	molecule per micron	fraction		position (mm)	molecule per micron	fraction	molecule per micron	fraction		position (mm)	molecule per micron	fraction	molecule per micron	fraction
0.1	536.886	0.622048	107.97	0.915232		0.1	526.315	0.588807	174.033	0.945662		0.1	527.642	0.593071	274.967	0.964908		0.1	514.694	0.550516	316.93	0.969412
0.3	539.492	0.629981	100.82	0.909764		0.3	533.503	0.61159	157.568	0.940323		0.3	542.128	0.637898	247.781	0.961207		0.3	530.27	0.601434	296.822	0.967408
0.5	543.792	0.642839	87.8448	0.897797		0.5	544.661	0.645403	127.97	0.927521		0.5	564.872	0.701393	197.053	0.951703		0.5	558.345	0.68408	254.983	0.962262
0.7	548.302	0.656002	71.4474	0.877221		0.7	554.276	0.672911	92.0856	0.902043		0.7	583.346	0.746344	133.812	0.930465		0.7	590.114	0.761325	193.35	0.950824
0.9	551.591	0.665386	54.5127	0.844992		0.9	557.309	0.681263	58.5131	0.854042		0.9	584.109	0.748072	75.7509	0.883383		0.9	610.037	0.800972	123.797	0.92526
1.1	552.932	0.669159	39.5259	0.798086		1.1	552.687	0.668472	33.5086	0.77016		1.1	563.949	0.698988	36.3157	0.784091		1.1	603.945	0.789535	65.3073	0.867211
1.3	552.559	0.668112	27.8673	0.73592		1.3	543.865	0.643054	18.2812	0.646408		1.3	532.813	0.609435	16.0213	0.615699		1.3	572.379	0.720382	29.2448	0.745189
1.5	551.336	0.664665	19.7081	0.663392		1.5	535.686	0.618357	10.3822	0.509375		1.5	503.562	0.512421	7.64072	0.43313		1.5	529.704	0.599642	12.444	0.554447
1.7	550.154	0.661309	14.444	0.590901		1.7	531.262	0.604567	6.69708	0.401093		1.7	483.52	0.441617	4.62649	0.316309		1.7	490.201	0.465417	6.11546	0.379478
1.9	549.506	0.659458	11.2416	0.529225		1.9	531.266	0.604578	5.04802	0.335461		1.9	474.352	0.408877	3.5672	0.262928		1.9	460.816	0.360946	3.99559	0.285489
2.1	549.423	0.65922	9.38297	0.484083		2.1	534.759	0.615492	4.2901	0.300215		2.1	474.883	0.410771	3.14173	0.239065		2.1	442.899	0.299671	3.26733	0.246269
2.3	549.647	0.659862	8.37595	0.45581		2.3	540.158	0.631994	3.91347	0.281272		2.3	483.033	0.439878	2.9215	0.226096		2.3	435.471	0.275428	2.95738	0.228239
2.5	549.861	0.660474	7.93564	0.442451		2.5	545.839	0.648855	3.71079	0.270647		2.5	496.576	0.487976	2.77883	0.217456		2.5	436.988	0.280312	2.77795	0.217402
						2.7	550.436	0.66211	3.60059	0.264738		2.7	513.337	0.545937	2.67497	0.211043		2.7	445.903	0.309696	2.64873	0.209407
						2.9	552.983	0.669302	3.55108	0.262051		2.9	531.239	0.604493	2.5964	0.206123		2.9	460.747	0.360703	2.54588	0.202925
												3.1	548.338	0.656106	2.53735	0.202383		3.1	480.062	0.429266	2.46078	0.197482
												3.3	562.895	0.696227	2.49483	0.199669		3.3	502.337	0.50816	2.38958	0.19287
												3.5	573.47	0.723057	2.46722	0.197896		3.5	525.968	0.587689	2.33027	0.188988
												3.7	579.028	0.736373	2.45361	0.19702		3.7	549.269	0.65878	2.28172	0.185782
																		3.9	570.541	0.715824	2.24332	0.183228
																		4.1	588.174	0.757112	2.21472	0.181315
																		4.3	600.788	0.783374	2.19572	0.18004
																		4.5	607.364	0.796027	2.18624	0.179402
07.875 sec						06.000 sec						04.812 sec						04.656 sec
	de		d				de		d				de		d				de		d
position (mm)	molecule per micron	fraction	molecule per micron	fraction		position (mm)	molecule per micron	fraction	molecule per micron	fraction		position (mm)	molecule per micron	fraction	molecule per micron	fraction		position (mm)	molecule per micron	fraction	molecule per micron	fraction
0.1	692.679	0.907351	158.841	0.940773		0.1	683.891	0.899559	215.055	0.955566		0.1	677.881	0.893837	309.479	0.968699		0.1	693.75	0.908256	373.652	0.973935
0.3	686.593	0.902026	137.425	0.932169		0.3	684.579	0.900193	182.711	0.948109		0.3	689.479	0.90459	265.912	0.963757		0.3	711.382	0.921883	330.556	0.970636
0.5	671.079	0.886949	102.87	0.911402		0.5	678.1	0.894052	130.81	0.928983		0.5	700.124	0.913453	192.295	0.950567		0.5	735.026	0.936855	252.547	0.961912
0.7	643.274	0.853677	67.223	0.870505		0.7	655.712	0.869642	78.7911	0.887376		0.7	691.284	0.906158	114.156	0.919456		0.7	743.457	0.941416	160.517	0.941355
0.9	605.016	0.791588	39.553	0.798196		0.9	617.133	0.813564	41.0562	0.804137		0.9	653.961	0.867505	55.8078	0.848042		0.9	718.131	0.926512	82.9691	0.892437
1.1	562.77	0.695898	22.3084	0.690483		1.1	571.702	0.71871	19.9955	0.666616		1.1	598.315	0.778434	23.9623	0.705556		1.1	661.032	0.875921	35.9544	0.782393
1.3	523.504	0.579705	13.1989	0.568945		1.3	530.146	0.601041	10.3714	0.509116		1.3	542.418	0.638764	10.4875	0.511898		1.3	592.128	0.765631	14.6478	0.594284
1.5	491.347	0.469486	8.88671	0.470527		1.5	498.171	0.493588	6.50577	0.394151		1.5	497.82	0.492352	5.70471	0.363248		1.5	529.714	0.599673	6.89862	0.408236
1.7	467.284	0.383741	6.94904	0.409996		1.7	476.479	0.416467	5.02184	0.334303		1.7	467.478	0.384427	4.13028	0.2923		1.7	481.5	0.434402	4.4237	0.306697
1.9	450.464	0.325127	6.07515	0.377922		1.9	463.275	0.369582	4.41989	0.306514		1.9	449.875	0.323121	3.57472	0.263337		1.9	447.922	0.316495	3.63566	0.266629
2.1	439.445	0.288297	5.6645	0.361614		2.1	456.166	0.344736	4.13768	0.292671		2.1	442.254	0.297535	3.32689	0.249638		2.1	426.791	0.248207	3.33438	0.250059
2.3	432.891	0.267205	5.46715	0.353469		2.3	452.984	0.333752	3.9823	0.28481		2.3	441.921	0.296434	3.18066	0.241313		2.3	415.578	0.215081	3.17526	0.241002
2.5	429.855	0.257667	5.38522	0.350026		2.5	452.019	0.330443	3.88857	0.279984		2.5	446.556	0.31189	3.07746	0.235326		2.5	412.076	0.205249	3.06539	0.234619
						2.7	452.038	0.330507	3.83321	0.277102		2.7	454.203	0.337949	2.99897	0.230708		2.7	414.461	0.211917	2.97852	0.229496
						2.9	452.242	0.331207	3.80718	0.275739		2.9	463.204	0.369332	2.93818	0.227094		2.9	421.203	0.231395	2.90586	0.225158
												3.1	472.163	0.401076	2.89179	0.224312		3.1	430.974	0.261165	2.84378	0.221413
												3.3	479.932	0.428801	2.85805	0.222277		3.3	442.579	0.298612	2.79056	0.218173
												3.5	485.622	0.449115	2.83598	0.22094		3.5	454.923	0.340434	2.74536	0.215401
												3.7	488.622	0.459805	2.82507	0.220277		3.7	466.996	0.382721	2.70779	0.213081
																		3.9	477.887	0.421497	2.67772	0.211215
																		4.1	486.81	0.45335	2.65512	0.209806
																		4.3	493.13	0.475808	2.64002	0.208862
																		4.5	496.405	0.487376	2.63246	0.208388
10.188 sec						08.750 sec						08.094 sec						08.281 sec
	de		d				de		d				de		d				de		d
position (mm)	molecule per micron	fraction	molecule per micron	fraction		position (mm)	molecule per micron	fraction	molecule per micron	fraction		position (mm)	molecule per micron	fraction	molecule per micron	fraction		position (mm)	molecule per micron	fraction	molecule per micron	fraction
0.1	776.072	0.955953	125.659	0.926286		0.1	838.622	0.973917	149.514	0.937309		0.1	925.164	0.986712	184.152	0.948494		0.1	979.863	0.991072	201.425	0.952702
0.3	760.273	0.949477	112.219	0.91818		0.3	821.547	0.969999	132.58	0.929864		0.3	908.414	0.984927	163.404	0.942331		0.3	964.385	0.99003	179.981	0.947363
0.5	728.941	0.933323	89.9071	0.899907		0.5	786.945	0.959877	104.514	0.912674		0.5	873.119	0.980203	128.518	0.927807		0.5	930.967	0.987274	143.292	0.934765
0.7	683.911	0.899577	65.4716	0.8675		0.7	735.94	0.937367	74.0111	0.880968		0.7	818.451	0.96922	89.9907	0.899991		0.7	877.435	0.980862	101.718	0.910489
0.9	629.667	0.833977	44.5217	0.816587		0.9	673.231	0.889177	48.3341	0.828574		0.9	748.003	0.943725	57.2533	0.851308		0.9	805.845	0.965808	65.3447	0.867277
1.1	572.645	0.721037	29.5345	0.747056		1.1	606.564	0.794523	30.5299	0.753269		1.1	670.306	0.886138	34.6381	0.775976		1.1	724.011	0.930305	39.5155	0.798043
1.3	519.07	0.56513	20.1909	0.668774		1.3	543.758	0.64274	19.9055	0.665614		1.3	595.298	0.772271	21.4049	0.681578		1.3	642.466	0.852575	24.068	0.70647
1.5	473.115	0.404465	14.9189	0.598698		1.5	490.024	0.464788	14.2301	0.58729		1.5	530.23	0.601307	14.59	0.59333		1.5	569.798	0.713965	16.0108	0.615545
1.7	436.501	0.27874	12.1349	0.548226		1.7	447.321	0.314467	11.4201	0.533149		1.7	478.225	0.422703	11.4053	0.532827		1.7	510.387	0.535921	12.257	0.550704
1.9	409.151	0.197234	10.7212	0.517402		1.9	415.246	0.214139	10.0945	0.502352		1.9	439.193	0.287474	10.0391	0.500976		1.9	464.931	0.37542	10.7117	0.517182
2.1	390.094	0.149626	10.02	0.500501		2.1	392.225	0.154543	9.48799	0.486863		2.1	411.363	0.20328	9.51962	0.487695		2.1	432.009	0.264418	10.2216	0.505479
2.3	378.176	0.124038	9.68542	0.49201		2.3	376.389	0.12048	9.21739	0.479638		2.3	392.434	0.15503	9.37871	0.48397		2.3	409.39	0.197884	10.2206	0.505455
2.5	372.469	0.112927	9.55103	0.488518		2.5	366.047	0.101295	9.10077	0.476461		2.5	380.183	0.12812	9.40175	0.484583		2.5	394.779	0.160573	10.4448	0.510878
						2.7	359.884	0.0909759	9.05359	0.475165		2.7	372.712	0.113386	9.49055	0.486931		2.7	386.14	0.140776	10.7704	0.518545
						2.9	357.021	0.0864564	9.03747	0.47472		2.9	368.498	0.105626	9.59839	0.489754		2.9	381.789	0.131451	11.1355	0.526863
												3.1	366.37	0.101857	9.70147	0.492424		3.1	380.385	0.128537	11.5058	0.535009
												3.3	365.465	0.100284	9.78682	0.494613		3.3	380.886	0.129571	11.8596	0.542535
												3.5	365.178	0.0997892	9.84705	0.496147		3.5	382.49	0.132925	12.1822	0.549189
												3.7	365.127	0.0997013	9.87808	0.496933		3.7	384.591	0.137408	12.4632	0.554827
																		3.9	386.74	0.142096	12.6951	0.559376
																		4.1	388.609	0.146261	12.8727	0.562798
																		4.3	389.973	0.149349	12.9928	0.56508
																		4.5	390.689	0.150988	13.0532	0.566222
14.812 sec						11.969 sec						10.188 sec						09.812 sec
	de		d				de		d				de		d				de		d
position (mm)	molecule per micron	fraction	molecule per micron	fraction		position (mm)	molecule per micron	fraction	molecule per micron	fraction		position (mm)	molecule per micron	fraction	molecule per micron	fraction		position (mm)	molecule per micron	fraction	molecule per micron	fraction
0.1	659.426	0.874058	42.7452	0.810409		0.1	741.672	0.940481	48.8155	0.829977		0.1	865.296	0.978943	64.1108	0.865067		0.1	948.209	0.988791	78.0022	0.886366
0.3	652.003	0.865074	42.4359	0.809291		0.3	729.477	0.933642	47.4103	0.825815		0.3	846.917	0.975612	59.6161	0.856355		0.3	927.037	0.986897	70.4156	0.875646
0.5	637.863	0.846136	41.8984	0.807316		0.5	706.386	0.918255	44.945	0.818		0.5	812.015	0.967528	52.0017	0.838714		0.5	886.294	0.982138	57.9447	0.852821
0.7	618.302	0.815565	41.2724	0.804963		0.7	674.778	0.890751	41.983	0.80763		0.7	764.212	0.951185	43.2984	0.812377		0.7	829.67	0.97194	44.3758	0.816095
0.9	595.015	0.771686	40.7193	0.802837		0.9	637.717	0.845927	39.1255	0.79644		0.9	708.455	0.919779	35.2991	0.779245		0.9	762.957	0.950648	32.6771	0.765682
1.1	569.858	0.714115	40.3842	0.801525		1.1	598.449	0.778705	36.8671	0.786631		1.1	650.151	0.862733	29.0554	0.743954		1.1	692.961	0.90759	24.1395	0.707084
1.3	544.621	0.645284	40.3634	0.801443		1.3	559.933	0.688359	35.5307	0.780368		1.3	594.174	0.769935	24.8937	0.713416		1.3	625.893	0.828068	18.7021	0.651594
1.5	520.855	0.571028	40.6859	0.802707		1.5	524.487	0.5829	35.2669	0.779088		1.5	544.136	0.643856	22.7115	0.694297		1.5	566.226	0.704891	15.7112	0.611064
1.7	499.775	0.499211	41.3061	0.805092		1.7	493.63	0.477579	36.0797	0.782985		1.7	502.141	0.507478	22.2732	0.690145		1.7	516.404	0.556254	14.4834	0.59156
1.9	482.235	0.437026	42.111	0.808102		1.9	468.091	0.386601	37.8456	0.790994		1.9	468.91	0.389509	23.3815	0.700433		1.9	477.161	0.418902	14.5397	0.592498
2.1	468.774	0.389026	42.9406	0.811109		2.1	447.95	0.316592	40.3199	0.801272		2.1	444.11	0.303699	25.926	0.72165		2.1	448.049	0.316924	15.634	0.609893
2.3	459.69	0.357005	43.6207	0.813505		2.3	432.86	0.267105	43.1428	0.811828		2.3	426.715	0.247973	29.8476	0.749044		2.3	427.925	0.251691	17.7058	0.639064
2.5	455.122	0.341124	44.0035	0.814827		2.5	422.259	0.234528	45.8674	0.821005		2.5	415.326	0.214366	35.0577	0.778062		2.5	415.304	0.214304	20.8173	0.675507
						2.7	415.575	0.215073	48.0247	0.82766		2.7	408.443	0.195321	41.3421	0.805228		2.7	408.579	0.19569	25.086	0.714986
						2.9	412.355	0.206023	49.2178	0.831132		2.9	404.661	0.18529	48.2867	0.828434		2.9	406.167	0.189247	30.6076	0.753741
												3.1	402.817	0.180512	55.2634	0.846775		3.1	406.609	0.190418	37.3705	0.788898
												3.3	402.05	0.178548	61.497	0.860134		3.3	408.66	0.195908	45.1815	0.81878
												3.5	401.798	0.177904	66.1993	0.868765		3.5	411.354	0.203253	53.6323	0.842847
												3.7	401.741	0.177759	68.7296	0.872983		3.7	414.029	0.210702	62.1303	0.861362
																		3.9	416.309	0.217166	69.9885	0.874982
																		4.1	418.029	0.222113	76.538	0.884444
																		4.3	419.156	0.225384	81.2248	0.890381
																		4.5	419.707	0.226996	83.6648	0.893236
16.406 sec						13.625 sec						12.031 sec						11.812 sec
	de		d				de		d				de		d				de		d
position (mm)	molecule per micron	fraction	molecule per micron	fraction		position (mm)	molecule per micron	fraction	molecule per micron	fraction		position (mm)	molecule per micron	fraction	molecule per micron	fraction		position (mm)	molecule per micron	fraction	molecule per micron	fraction
0.1	549.553	0.659593	7.90635	0.441539		0.1	555.099	0.675193	3.56564	0.262844		0.1	580.4	0.739577	2.45177	0.196901		0.1	608.165	0.797519	2.18505	0.179322
0.3	549.352	0.659018	8.34423	0.454869		0.3	552.496	0.667937	3.61662	0.265603		0.3	574.799	0.72629	2.46545	0.197783		0.3	601.56	0.784896	2.19455	0.179961
0.5	549.154	0.658452	9.3462	0.483103		0.5	547.792	0.654529	3.73032	0.271685		0.5	564.141	0.699491	2.49321	0.199565		0.5	588.895	0.758684	2.21359	0.18124
0.7	549.28	0.658811	11.197	0.528236		0.7	541.955	0.637383	3.94014	0.282647		0.7	549.471	0.659358	2.53596	0.202295		0.7	571.19	0.717441	2.24226	0.183158
0.9	549.987	0.660831	14.3898	0.589992		0.9	536.355	0.620416	4.33128	0.302226		0.9	532.237	0.607632	2.59535	0.206056		0.9	549.835	0.6604	2.28076	0.185718
1.1	551.243	0.664402	19.645	0.662675		1.1	532.61	0.6088	5.11891	0.338577		1.1	514.192	0.548824	2.6744	0.211008		1.1	526.446	0.58923	2.32943	0.188933
1.3	552.552	0.668093	27.8018	0.735463		1.3	532.283	0.607774	6.82692	0.405714		1.3	497.288	0.490483	2.77899	0.217465		1.3	502.729	0.509525	2.38891	0.192826
1.5	553.013	0.669387	39.473	0.797869		1.5	536.268	0.62015	10.6174	0.514973		1.5	483.61	0.441937	2.92287	0.226178		1.5	480.375	0.430384	2.46031	0.197452
1.7	551.748	0.665831	54.4938	0.844946		1.7	543.847	0.643001	18.6681	0.65118		1.7	475.336	0.412387	3.14561	0.23929		1.7	460.992	0.361562	2.54568	0.202913
1.9	548.514	0.656612	71.4834	0.877276		1.9	551.916	0.666305	34.0303	0.772883		1.9	474.69	0.410081	3.57744	0.263484		1.9	446.093	0.310333	2.64891	0.209418
2.1	544.034	0.643553	87.9451	0.897902		2.1	555.771	0.677049	59.0026	0.855078		2.1	483.738	0.442393	4.65439	0.317611		2.1	437.135	0.280788	2.77868	0.217446
2.3	539.745	0.630747	100.977	0.909891		2.3	552.181	0.667051	92.2346	0.902186		2.3	503.618	0.512614	7.71507	0.435509		2.3	435.588	0.275802	2.95915	0.228344
2.5	537.143	0.622833	108.159	0.915368		2.5	542.341	0.638533	127.513	0.92728		2.5	532.599	0.608765	16.1969	0.618276		2.5	442.994	0.299986	3.27162	0.246513
						2.7	531.201	0.604374	156.481	0.939933		2.7	563.295	0.697279	36.6453	0.785616		2.7	460.891	0.361209	4.00728	0.286086
						2.9	524.086	0.581596	172.558	0.945223		2.9	582.902	0.745332	76.1781	0.883961		2.9	490.241	0.465559	6.14898	0.380766
												3.1	581.694	0.742568	134.089	0.930599		3.1	529.654	0.599483	12.5334	0.556215
												3.3	563.064	0.696672	196.899	0.951667		3.3	572.129	0.719765	29.4418	0.746462
												3.5	540.384	0.632672	247.129	0.961109		3.5	603.376	0.788437	65.626	0.86777
												3.7	525.994	0.587774	274.002	0.964789		3.7	609.153	0.799349	124.121	0.92544
																		3.9	589.088	0.759103	193.468	0.950852
																		4.1	557.366	0.681417	254.77	0.962231
																		4.3	529.412	0.598716	296.313	0.967354
																		4.5	513.925	0.547924	316.258	0.969349
18.031 sec						14.688 sec						12.875 sec						12.906 sec
	de		d				de		d				de		d				de		d
position (mm)	molecule per micron	fraction	molecule per micron	fraction		position (mm)	molecule per micron	fraction	molecule per micron	fraction		position (mm)	molecule per micron	fraction	molecule per micron	fraction		position (mm)	molecule per micron	fraction	molecule per micron	fraction
0.1	429.682	0.25713	5.38826	0.350154		0.1	453.514	0.335576	3.79258	0.274973		0.1	489.517	0.462986	2.81816	0.219857		0.1	496.862	0.488985	2.62881	0.20816
0.3	432.723	0.266672	5.47016	0.353594		0.3	453.282	0.334777	3.81867	0.276342		0.3	486.494	0.452224	2.82909	0.220522		0.3	493.576	0.477384	2.63638	0.208634
0.5	439.286	0.287778	5.66742	0.361733		0.5	453.208	0.334522	3.87416	0.279236		0.5	480.761	0.431761	2.85119	0.221862		0.5	487.233	0.454857	2.65149	0.209579
0.7	450.32	0.324636	6.07791	0.378029		0.7	454.089	0.337556	3.9681	0.284083		0.7	472.931	0.403811	2.88497	0.223902		0.7	478.279	0.422896	2.6741	0.210989
0.9	467.161	0.383306	6.95148	0.410081		0.9	457.161	0.34819	4.1238	0.291975		0.9	463.897	0.371774	2.93141	0.226689		0.9	467.35	0.383974	2.70419	0.212858
1.1	491.253	0.469155	8.88846	0.470576		1.1	464.131	0.372597	4.40661	0.305874		1.1	454.813	0.340054	2.99229	0.230312		1.1	455.235	0.341511	2.74178	0.21518
1.3	523.451	0.57953	13.1992	0.568951		1.3	477.161	0.418901	5.00994	0.333775		1.3	447.079	0.313648	3.07088	0.234941		1.3	442.848	0.299501	2.78701	0.217956
1.5	562.768	0.695893	22.3059	0.690459		1.5	498.634	0.495214	6.49765	0.393853		1.5	442.354	0.297864	3.17422	0.240942		1.5	431.2	0.261874	2.84027	0.2212
1.7	605.078	0.791707	39.5466	0.79817		1.7	530.328	0.601617	10.3736	0.509169		1.7	442.597	0.298669	3.32065	0.249286		1.7	421.39	0.231947	2.9024	0.22495
1.9	643.408	0.853859	67.213	0.870488		1.9	571.517	0.718252	20.0219	0.66691		1.9	450.126	0.323976	3.56886	0.263018		1.9	414.612	0.212345	2.97512	0.229294
2.1	671.283	0.887163	102.859	0.911394		2.1	616.476	0.812431	41.1254	0.804402		2.1	467.63	0.384968	4.12547	0.292059		2.1	412.197	0.205585	3.06207	0.234425
2.3	686.853	0.902259	137.418	0.932166		2.3	654.498	0.868164	78.9055	0.887521		2.3	497.857	0.492484	5.70348	0.363198		2.3	415.674	0.215354	3.17205	0.240817
2.5	692.969	0.907597	158.837	0.940771		2.5	676.334	0.892309	130.932	0.929044		2.5	542.305	0.638428	10.498	0.512148		2.5	426.865	0.248434	3.33135	0.249888
						2.7	682.385	0.898156	182.787	0.948129		2.7	597.986	0.777769	24.004	0.705917		2.7	447.975	0.316674	3.63302	0.266487
						2.9	681.472	0.897296	215.079	0.955571		2.9	653.319	0.866713	55.9078	0.848273		2.9	481.528	0.434503	4.42235	0.306632
												3.1	690.248	0.905261	114.316	0.91956		3.1	529.705	0.599646	6.90189	0.40835
												3.3	698.706	0.912325	192.455	0.950606		3.3	592.054	0.765474	14.6658	0.59458
												3.5	687.792	0.9031	266.005	0.963769		3.5	660.837	0.875696	36.0081	0.782647
												3.7	676.066	0.892042	309.504	0.968701		3.7	717.74	0.926252	83.0801	0.892566
																		3.9	742.823	0.941086	160.67	0.941408
																		4.1	734.182	0.936377	252.684	0.961931
																		4.3	710.407	0.921189	330.629	0.970643
																		4.5	692.719	0.907385	373.671	0.973936
20.344 sec						17.438 sec						16.188 sec						16.531 sec
	de		d				de		d				de		d				de		d
position (mm)	molecule per micron	fraction	molecule per micron	fraction		position (mm)	molecule per micron	fraction	molecule per micron	fraction		position (mm)	molecule per micron	fraction	molecule per micron	fraction		position (mm)	molecule per micron	fraction	molecule per micron	fraction
0.1	372.456	0.112904	9.55978	0.488747		0.1	357.12	0.08661	8.98126	0.473165		0.1	365.097	0.0996499	9.99752	0.499938		0.1	390.639	0.150873	12.9811	0.56486
0.3	378.167	0.124019	9.69434	0.49224		0.3	359.971	0.0911149	8.99763	0.473619		0.3	365.153	0.0997474	9.96492	0.499121		0.3	389.923	0.149234	12.9217	0.563731
0.5	390.09	0.149616	10.0294	0.500733		0.5	366.108	0.101401	9.04512	0.474931		0.5	365.452	0.100262	9.90164	0.497529		0.5	388.559	0.146147	12.8036	0.561473
0.7	409.154	0.197242	10.7313	0.517637		0.7	376.413	0.120527	9.16165	0.478124		0.7	366.374	0.101865	9.81196	0.495254		0.7	386.689	0.141984	12.6289	0.558087
0.9	436.512	0.278774	12.1463	0.548457		0.9	392.201	0.154487	9.431	0.485358		0.9	368.526	0.105678	9.70356	0.492477		0.9	384.54	0.137297	12.4008	0.553587
1.1	473.131	0.404524	14.932	0.59891		1.1	415.169	0.213919	10.0339	0.500847		1.1	372.772	0.1135	9.58987	0.489532		1.1	382.438	0.132815	12.1241	0.548005
1.3	519.089	0.565194	20.2057	0.668937		1.3	447.192	0.314032	11.3522	0.531663		1.3	380.283	0.128325	9.49528	0.487055		1.3	380.833	0.129461	11.8063	0.541417
1.5	572.662	0.721078	29.5492	0.74715		1.5	489.858	0.464201	14.1506	0.585932		1.5	392.579	0.15537	9.46741	0.486321		1.5	380.331	0.128424	11.4575	0.533963
1.7	629.676	0.833992	44.5314	0.816619		1.7	543.587	0.642234	19.814	0.664587		1.7	411.559	0.203819	9.60578	0.489946		1.7	381.732	0.131332	11.0923	0.525894
1.9	683.913	0.899579	65.4685	0.867494		1.9	606.427	0.794266	30.4382	0.752709		1.9	439.436	0.288268	10.1268	0.503151		1.9	386.08	0.140644	10.732	0.517655
2.1	728.938	0.933322	89.8838	0.899884		2.1	673.16	0.889104	48.278	0.828409		2.1	478.501	0.423688	11.5006	0.534897		2.1	394.715	0.16042	10.4108	0.510063
2.3	760.269	0.949476	112.174	0.91815		2.3	735.935	0.937364	74.05	0.881023		2.3	530.505	0.602178	14.6985	0.595117		2.3	409.321	0.197697	10.1902	0.504709
2.5	776.07	0.955952	125.6	0.926254		2.5	786.975	0.959887	104.704	0.912819		2.5	595.521	0.772732	21.5242	0.682783		2.5	431.936	0.264187	10.1935	0.504792
						2.7	821.576	0.970006	132.933	0.930037		2.7	670.422	0.88626	34.7411	0.776492		2.7	464.856	0.375157	10.6845	0.516547
						2.9	838.638	0.973921	149.971	0.937489		2.9	747.988	0.943718	57.2706	0.851347		2.9	510.319	0.535687	12.229	0.550137
												3.1	818.342	0.969193	89.8182	0.899818		3.1	569.748	0.713838	15.9815	0.615111
												3.3	872.999	0.980185	128.071	0.927574		3.3	642.448	0.852551	24.0414	0.70624
												3.5	908.344	0.984919	162.685	0.942091		3.5	724.038	0.930322	39.5057	0.798003
												3.7	925.143	0.98671	183.265	0.948258		3.7	805.912	0.965827	65.3794	0.867338
																		3.9	877.516	0.980874	101.832	0.91058
																		4.1	931.031	0.98728	143.505	0.934855
																		4.3	964.414	0.990032	180.283	0.947447
																		4.5	979.867	0.991073	201.778	0.952781

## Sheet: Fig S6
Data Table 7B. Data of spatiotemporal distribution of different protein species (molecule per micron) in a complete oscillation cycle, including total MinD (d+de), membrane-bound MinD (d), and MinD-MinE complex (de). Data relate to Fig. S6.
2.6 µm					3.0 µm					3.8 µm					4.6 µm
00.000 sec					00.000 sec					00.000 sec					00.000 sec
normalized length	total d	de	d		normalized length	total d	de	d		normalized length	total d	de	d		normalized length	total d	de	d
0.0384615	382.065	372.603	9.46196		0.0333333	366.18	357.287	8.89343		0.0263158	374.926	365.165	9.76111		0.0217391	403.238	390.483	12.7552
0.115385	387.877	378.282	9.59472		0.1	369.027	360.117	8.91018		0.0789474	374.942	365.21	9.73159		0.0652174	402.465	389.767	12.6989
0.192308	400.071	390.146	9.92533		0.166667	375.172	366.214	8.95814		0.131579	375.16	365.485	9.67429		0.108696	400.989	388.402	12.5871
0.269231	419.748	409.129	10.6187		0.233333	385.533	376.459	9.07452		0.184211	375.966	366.373	9.59311		0.152174	398.952	386.531	12.4214
0.346154	448.42	436.4	12.0193		0.3	401.513	392.171	9.34188		0.236842	377.971	368.476	9.49514		0.195652	396.585	384.38	12.2048
0.423077	487.733	472.948	14.7849		0.366667	424.992	415.052	9.93911		0.289474	382.051	372.658	9.39295		0.23913	394.217	382.275	11.9416
0.5	538.914	518.874	20.0394		0.433333	458.239	446.993	11.2458		0.342105	389.399	380.089	9.30974		0.282609	392.305	380.666	11.6387
0.576923	601.857	572.473	29.384		0.5	503.625	489.599	14.026		0.394737	401.584	392.293	9.29135		0.326087	391.465	380.159	11.3055
0.653846	673.983	629.561	44.4222		0.566667	562.986	543.316	19.67		0.447368	420.606	411.171	9.43465		0.369565	392.508	381.552	10.9561
0.730769	749.386	683.883	65.5029		0.633333	636.501	606.207	30.2935		0.5	448.905	438.952	9.95247		0.413043	396.5	385.89	10.6108
0.807692	819.105	728.96	90.1448		0.7	721.23	673.041	48.1887		0.552632	489.261	477.95	11.3111		0.456522	404.815	394.511	10.3032
0.884615	872.975	760.297	112.678		0.766667	810.028	735.918	74.1103		0.605263	544.435	529.953	14.4823		0.5	419.196	409.102	10.0937
0.961538	902.347	776.084	126.263		0.833333	892.015	787.011	105.004		0.657895	616.358	595.072	21.286		0.543478	441.807	431.702	10.1045
					0.9	955.097	821.607	133.49		0.710526	704.72	670.186	34.5348		0.586957	475.216	464.618	10.5981
					0.966667	989.341	838.647	150.694		0.763158	805.246	748.011	57.2348		0.630435	522.237	510.098	12.1397
										0.815789	908.712	818.55	90.1615		0.673913	585.47	569.583	15.8877
										0.868421	1002.19	873.228	128.963		0.717391	666.345	642.389	23.9557
										0.921053	1072.59	908.471	164.122		0.76087	763.593	724.12	39.4729
										0.973684	1110.21	925.17	185.038		0.804348	871.608	806.12	65.4883
															0.847826	979.962	877.77	102.192
															0.891304	1075.41	931.227	144.181
															0.934783	1145.75	964.501	181.245
															0.978261	1182.78	979.873	202.905
04.656 sec					03.281 sec					02.094 sec					01.531 sec
normalized length	total d	de	d		normalized length	total d	de	d		normalized length	total d	de	d		normalized length	total d	de	d
0.0384615	498.925	454.998	43.9274		0.0333333	462.959	413.049	49.9101		0.0263158	468.348	401.108	67.2397		0.0217391	500.746	419.186	81.5602
0.115385	503.119	459.57	43.5487		0.1	464.944	416.262	48.6822		0.0789474	465.94	401.153	64.7877		0.0652174	497.809	418.61	79.1983
0.192308	511.54	468.664	42.8762		0.166667	469.39	422.93	46.4601		0.131579	461.618	401.386	60.2315		0.108696	492.107	417.443	74.6642
0.269231	524.197	482.139	42.0577		0.233333	477.145	433.496	43.6491		0.184211	456.329	402.137	54.1918		0.152174	484.005	415.673	68.3327
0.346154	540.967	499.7	41.2666		0.3	489.256	448.529	40.7269		0.236842	451.41	403.978	47.4312		0.195652	474.09	413.348	60.7416
0.423077	561.47	520.808	40.6624		0.366667	506.726	468.579	38.1471		0.289474	448.478	407.778	40.6995		0.23913	463.182	410.647	52.5352
0.5	584.963	544.606	40.3577		0.433333	530.264	493.992	36.2723		0.342105	449.31	414.706	34.6049		0.282609	452.329	407.958	44.3719
0.576923	610.276	569.878	40.3973		0.5	560.028	524.682	35.3459		0.394737	455.716	426.164	29.5514		0.326087	442.763	405.945	36.8181
0.653846	635.824	595.073	40.7516		0.566667	595.412	559.925	35.487		0.447368	469.412	443.659	25.7533		0.369565	435.835	405.57	30.2647
0.730769	659.718	618.395	41.323		0.633333	634.901	598.213	36.6874		0.5	491.897	468.589	23.3082		0.413043	432.969	408.07	24.8995
0.807692	679.951	637.986	41.965		0.7	676.04	637.244	38.7953		0.552632	524.278	501.988	22.2897		0.456522	435.632	414.893	20.7392
0.884615	694.663	652.148	42.5143		0.766667	715.576	674.082	41.4942		0.605263	567.022	544.194	22.8275		0.5	445.321	427.621	17.6998
0.961538	702.412	659.582	42.83		0.833333	749.806	705.501	44.3049		0.657895	619.623	594.482	25.1408		0.543478	463.543	447.865	15.6784
					0.9	775.107	728.458	46.6488		0.710526	680.218	650.731	29.4877		0.586957	491.755	477.126	14.6283
					0.966667	788.569	740.584	47.9859		0.763158	745.277	709.292	35.9857		0.630435	531.192	516.564	14.6278
										0.815789	809.556	765.253	44.3028		0.673913	582.579	566.634	15.9455
										0.868421	866.531	813.181	53.3492		0.717391	645.683	626.592	19.0909
										0.921053	909.399	848.137	61.262		0.76087	718.738	693.954	24.7842
										0.973684	932.461	866.529	65.932		0.804348	797.885	764.176	33.7088
															0.847826	876.897	830.977	45.92
															0.891304	947.596	887.538	60.0582
															0.934783	1001.16	928.134	73.0277
															0.978261	1030.09	949.188	80.906
06.250 sec					04.938 sec					03.969 sec					03.562 sec
normalized length	total d	de	d		normalized length	total d	de	d		normalized length	total d	de	d		normalized length	total d	de	d
0.0384615	644.856	536.886	107.97		0.0333333	700.348	526.315	174.033		0.0263158	802.61	527.642	274.967		0.0217391	831.624	514.694	316.93
0.115385	640.312	539.492	100.82		0.1	691.071	533.503	157.568		0.0789474	789.908	542.128	247.781		0.0652174	827.091	530.27	296.822
0.192308	631.636	543.792	87.8448		0.166667	672.631	544.661	127.97		0.131579	761.925	564.872	197.053		0.108696	813.328	558.345	254.983
0.269231	619.75	548.302	71.4474		0.233333	646.362	554.276	92.0856		0.184211	717.158	583.346	133.812		0.152174	783.464	590.114	193.35
0.346154	606.103	551.591	54.5127		0.3	615.822	557.309	58.5131		0.236842	659.86	584.109	75.7509		0.195652	733.834	610.037	123.797
0.423077	592.458	552.932	39.5259		0.366667	586.195	552.687	33.5086		0.289474	600.264	563.949	36.3157		0.23913	669.252	603.945	65.3073
0.5	580.426	552.559	27.8673		0.433333	562.146	543.865	18.2812		0.342105	548.834	532.813	16.0213		0.282609	601.624	572.379	29.2448
0.576923	571.044	551.336	19.7081		0.5	546.068	535.686	10.3822		0.394737	511.203	503.562	7.64072		0.326087	542.148	529.704	12.444
0.653846	564.598	550.154	14.444		0.566667	537.959	531.262	6.69708		0.447368	488.147	483.52	4.62649		0.369565	496.316	490.201	6.11546
0.730769	560.747	549.506	11.2416		0.633333	536.314	531.266	5.04802		0.5	477.919	474.352	3.5672		0.413043	464.812	460.816	3.99559
0.807692	558.806	549.423	9.38297		0.7	539.049	534.759	4.2901		0.552632	478.025	474.883	3.14173		0.456522	446.166	442.899	3.26733
0.884615	558.023	549.647	8.37595		0.766667	544.072	540.158	3.91347		0.605263	485.955	483.033	2.9215		0.5	438.429	435.471	2.95738
0.961538	557.797	549.861	7.93564		0.833333	549.55	545.839	3.71079		0.657895	499.355	496.576	2.77883		0.543478	439.766	436.988	2.77795
					0.9	554.036	550.436	3.60059		0.710526	516.012	513.337	2.67497		0.586957	448.552	445.903	2.64873
					0.966667	556.534	552.983	3.55108		0.763158	533.835	531.239	2.5964		0.630435	463.293	460.747	2.54588
										0.815789	550.875	548.338	2.53735		0.673913	482.523	480.062	2.46078
										0.868421	565.39	562.895	2.49483		0.717391	504.727	502.337	2.38958
										0.921053	575.937	573.47	2.46722		0.76087	528.298	525.968	2.33027
										0.973684	581.482	579.028	2.45361		0.804348	551.551	549.269	2.28172
															0.847826	572.784	570.541	2.24332
															0.891304	590.389	588.174	2.21472
															0.934783	602.984	600.788	2.19572
															0.978261	609.551	607.364	2.18624
07.875 sec					06.000 sec					04.812 sec					04.656 sec
normalized length	total d	de	d		normalized length	total d	de	d		normalized length	total d	de	d		normalized length	total d	de	d
0.0384615	851.52	692.679	158.841		0.0333333	898.946	683.891	215.055		0.0263158	987.36	677.881	309.479		0.0217391	1067.4	693.75	373.652
0.115385	824.018	686.593	137.425		0.1	867.29	684.579	182.711		0.0789474	955.392	689.479	265.912		0.0652174	1041.94	711.382	330.556
0.192308	773.948	671.079	102.87		0.166667	808.911	678.1	130.81		0.131579	892.419	700.124	192.295		0.108696	987.573	735.026	252.547
0.269231	710.497	643.274	67.223		0.233333	734.503	655.712	78.7911		0.184211	805.44	691.284	114.156		0.152174	903.973	743.457	160.517
0.346154	644.569	605.016	39.553		0.3	658.189	617.133	41.0562		0.236842	709.769	653.961	55.8078		0.195652	801.1	718.131	82.9691
0.423077	585.078	562.77	22.3084		0.366667	591.698	571.702	19.9955		0.289474	622.277	598.315	23.9623		0.23913	696.987	661.032	35.9544
0.5	536.703	523.504	13.1989		0.433333	540.517	530.146	10.3714		0.342105	552.906	542.418	10.4875		0.282609	606.776	592.128	14.6478
0.576923	500.233	491.347	8.88671		0.5	504.677	498.171	6.50577		0.394737	503.524	497.82	5.70471		0.326087	536.613	529.714	6.89862
0.653846	474.233	467.284	6.94904		0.566667	481.501	476.479	5.02184		0.447368	471.608	467.478	4.13028		0.369565	485.924	481.5	4.4237
0.730769	456.539	450.464	6.07515		0.633333	467.695	463.275	4.41989		0.5	453.45	449.875	3.57472		0.413043	451.557	447.922	3.63566
0.807692	445.11	439.445	5.6645		0.7	460.304	456.166	4.13768		0.552632	445.581	442.254	3.32689		0.456522	430.125	426.791	3.33438
0.884615	438.358	432.891	5.46715		0.766667	456.966	452.984	3.9823		0.605263	445.102	441.921	3.18066		0.5	418.753	415.578	3.17526
0.961538	435.24	429.855	5.38522		0.833333	455.908	452.019	3.88857		0.657895	449.634	446.556	3.07746		0.543478	415.141	412.076	3.06539
					0.9	455.871	452.038	3.83321		0.710526	457.202	454.203	2.99897		0.586957	417.439	414.461	2.97852
					0.966667	456.05	452.242	3.80718		0.763158	466.142	463.204	2.93818		0.630435	424.109	421.203	2.90586
										0.815789	475.055	472.163	2.89179		0.673913	433.818	430.974	2.84378
										0.868421	482.79	479.932	2.85805		0.717391	445.37	442.579	2.79056
										0.921053	488.458	485.622	2.83598		0.76087	457.668	454.923	2.74536
										0.973684	491.447	488.622	2.82507		0.804348	469.704	466.996	2.70779
															0.847826	480.565	477.887	2.67772
															0.891304	489.465	486.81	2.65512
															0.934783	495.77	493.13	2.64002
															0.978261	499.038	496.405	2.63246
10.188 sec					08.750 sec					08.094 sec					08.281 sec
normalized length	total d	de	d		normalized length	total d	de	d		normalized length	total d	de	d		normalized length	total d	de	d
0.0384615	901.732	776.072	125.659		0.0333333	988.135	838.622	149.514		0.0263158	1109.32	925.164	184.152		0.0217391	1181.29	979.863	201.425
0.115385	872.492	760.273	112.219		0.1	954.127	821.547	132.58		0.0789474	1071.82	908.414	163.404		0.0652174	1144.37	964.385	179.981
0.192308	818.848	728.941	89.9071		0.166667	891.459	786.945	104.514		0.131579	1001.64	873.119	128.518		0.108696	1074.26	930.967	143.292
0.269231	749.383	683.911	65.4716		0.233333	809.951	735.94	74.0111		0.184211	908.441	818.451	89.9907		0.152174	979.154	877.435	101.718
0.346154	674.188	629.667	44.5217		0.3	721.565	673.231	48.3341		0.236842	805.256	748.003	57.2533		0.195652	871.19	805.845	65.3447
0.423077	602.18	572.645	29.5345		0.366667	637.094	606.564	30.5299		0.289474	704.945	670.306	34.6381		0.23913	763.527	724.011	39.5155
0.5	539.261	519.07	20.1909		0.433333	563.664	543.758	19.9055		0.342105	616.703	595.298	21.4049		0.282609	666.534	642.466	24.068
0.576923	488.033	473.115	14.9189		0.5	504.254	490.024	14.2301		0.394737	544.82	530.23	14.59		0.326087	585.809	569.798	16.0108
0.653846	448.636	436.501	12.1349		0.566667	458.742	447.321	11.4201		0.447368	489.63	478.225	11.4053		0.369565	522.644	510.387	12.257
0.730769	419.872	409.151	10.7212		0.633333	425.341	415.246	10.0945		0.5	449.232	439.193	10.0391		0.413043	475.643	464.931	10.7117
0.807692	400.114	390.094	10.02		0.7	401.713	392.225	9.48799		0.552632	420.883	411.363	9.51962		0.456522	442.231	432.009	10.2216
0.884615	387.862	378.176	9.68542		0.766667	385.607	376.389	9.21739		0.605263	401.813	392.434	9.37871		0.5	419.611	409.39	10.2206
0.961538	382.02	372.469	9.55103		0.833333	375.148	366.047	9.10077		0.657895	389.585	380.183	9.40175		0.543478	405.224	394.779	10.4448
					0.9	368.938	359.884	9.05359		0.710526	382.203	372.712	9.49055		0.586957	396.91	386.14	10.7704
					0.966667	366.059	357.021	9.03747		0.763158	378.096	368.498	9.59839		0.630435	392.924	381.789	11.1355
										0.815789	376.071	366.37	9.70147		0.673913	391.891	380.385	11.5058
										0.868421	375.252	365.465	9.78682		0.717391	392.746	380.886	11.8596
										0.921053	375.025	365.178	9.84705		0.76087	394.672	382.49	12.1822
										0.973684	375.005	365.127	9.87808		0.804348	397.055	384.591	12.4632
															0.847826	399.435	386.74	12.6951
															0.891304	401.482	388.609	12.8727
															0.934783	402.966	389.973	12.9928
															0.978261	403.742	390.689	13.0532
14.812 sec					11.969 sec					10.188 sec					09.812 sec
normalized length	total d	de	d		normalized length	total d	de	d		normalized length	total d	de	d		normalized length	total d	de	d
0.0384615	702.171	659.426	42.7452		0.0333333	790.488	741.672	48.8155		0.0263158	929.407	865.296	64.1108		0.0217391	1026.21	948.209	78.0022
0.115385	694.439	652.003	42.4359		0.1	776.887	729.477	47.4103		0.0789474	906.533	846.917	59.6161		0.0652174	997.453	927.037	70.4156
0.192308	679.762	637.863	41.8984		0.166667	751.331	706.386	44.945		0.131579	864.017	812.015	52.0017		0.108696	944.238	886.294	57.9447
0.269231	659.575	618.302	41.2724		0.233333	716.761	674.778	41.983		0.184211	807.511	764.212	43.2984		0.152174	874.046	829.67	44.3758
0.346154	635.735	595.015	40.7193		0.3	676.843	637.717	39.1255		0.236842	743.754	708.455	35.2991		0.195652	795.634	762.957	32.6771
0.423077	610.242	569.858	40.3842		0.366667	635.316	598.449	36.8671		0.289474	679.206	650.151	29.0554		0.23913	717.1	692.961	24.1395
0.5	584.984	544.621	40.3634		0.433333	595.463	559.933	35.5307		0.342105	619.067	594.174	24.8937		0.282609	644.595	625.893	18.7021
0.576923	561.541	520.855	40.6859		0.5	559.754	524.487	35.2669		0.394737	566.848	544.136	22.7115		0.326087	581.937	566.226	15.7112
0.653846	541.081	499.775	41.3061		0.566667	529.71	493.63	36.0797		0.447368	524.414	502.141	22.2732		0.369565	530.888	516.404	14.4834
0.730769	524.346	482.235	42.111		0.633333	505.936	468.091	37.8456		0.5	492.292	468.91	23.3815		0.413043	491.701	477.161	14.5397
0.807692	511.715	468.774	42.9406		0.7	488.27	447.95	40.3199		0.552632	470.036	444.11	25.926		0.456522	463.683	448.049	15.634
0.884615	503.311	459.69	43.6207		0.766667	476.002	432.86	43.1428		0.605263	456.562	426.715	29.8476		0.5	445.631	427.925	17.7058
0.961538	499.126	455.122	44.0035		0.833333	468.127	422.259	45.8674		0.657895	450.384	415.326	35.0577		0.543478	436.122	415.304	20.8173
					0.9	463.6	415.575	48.0247		0.710526	449.785	408.443	41.3421		0.586957	433.665	408.579	25.086
					0.966667	461.573	412.355	49.2178		0.763158	452.948	404.661	48.2867		0.630435	436.774	406.167	30.6076
										0.815789	458.08	402.817	55.2634		0.673913	443.979	406.609	37.3705
										0.868421	463.547	402.05	61.497		0.717391	453.842	408.66	45.1815
										0.921053	467.997	401.798	66.1993		0.76087	464.986	411.354	53.6323
										0.973684	470.471	401.741	68.7296		0.804348	476.16	414.029	62.1303
															0.847826	486.298	416.309	69.9885
															0.891304	494.567	418.029	76.538
															0.934783	500.38	419.156	81.2248
															0.978261	503.372	419.707	83.6648
16.406 sec					13.625 sec					12.031 sec					11.812 sec
normalized length	total d	de	d		normalized length	total d	de	d		normalized length	total d	de	d		normalized length	total d	de	d
0.0384615	557.459	549.553	7.90635		0.0333333	558.665	555.099	3.56564		0.0263158	582.852	580.4	2.45177		0.0217391	610.35	608.165	2.18505
0.115385	557.696	549.352	8.34423		0.1	556.113	552.496	3.61662		0.0789474	577.264	574.799	2.46545		0.0652174	603.755	601.56	2.19455
0.192308	558.501	549.154	9.3462		0.166667	551.522	547.792	3.73032		0.131579	566.634	564.141	2.49321		0.108696	591.109	588.895	2.21359
0.269231	560.477	549.28	11.197		0.233333	545.895	541.955	3.94014		0.184211	552.007	549.471	2.53596		0.152174	573.433	571.19	2.24226
0.346154	564.376	549.987	14.3898		0.3	540.686	536.355	4.33128		0.236842	534.833	532.237	2.59535		0.195652	552.116	549.835	2.28076
0.423077	570.888	551.243	19.645		0.366667	537.729	532.61	5.11891		0.289474	516.866	514.192	2.6744		0.23913	528.775	526.446	2.32943
0.5	580.354	552.552	27.8018		0.433333	539.11	532.283	6.82692		0.342105	500.067	497.288	2.77899		0.282609	505.118	502.729	2.38891
0.576923	592.486	553.013	39.473		0.5	546.886	536.268	10.6174		0.394737	486.533	483.61	2.92287		0.326087	482.836	480.375	2.46031
0.653846	606.242	551.748	54.4938		0.566667	562.515	543.847	18.6681		0.447368	478.481	475.336	3.14561		0.369565	463.538	460.992	2.54568
0.730769	619.997	548.514	71.4834		0.633333	585.947	551.916	34.0303		0.5	478.267	474.69	3.57744		0.413043	448.742	446.093	2.64891
0.807692	631.979	544.034	87.9451		0.7	614.774	555.771	59.0026		0.552632	488.392	483.738	4.65439		0.456522	439.914	437.135	2.77868
0.884615	640.722	539.745	100.977		0.766667	644.416	552.181	92.2346		0.605263	511.333	503.618	7.71507		0.5	438.547	435.588	2.95915
0.961538	645.302	537.143	108.159		0.833333	669.854	542.341	127.513		0.657895	548.796	532.599	16.1969		0.543478	446.266	442.994	3.27162
					0.9	687.681	531.201	156.481		0.710526	599.941	563.295	36.6453		0.586957	464.899	460.891	4.00728
					0.966667	696.643	524.086	172.558		0.763158	659.08	582.902	76.1781		0.630435	496.39	490.241	6.14898
										0.815789	715.784	581.694	134.089		0.673913	542.187	529.654	12.5334
										0.868421	759.963	563.064	196.899		0.717391	601.571	572.129	29.4418
										0.921053	787.513	540.384	247.129		0.76087	669.002	603.376	65.626
										0.973684	799.996	525.994	274.002		0.804348	733.274	609.153	124.121
															0.847826	782.556	589.088	193.468
															0.891304	812.136	557.366	254.77
															0.934783	825.725	529.412	296.313
															0.978261	830.183	513.925	316.258
18.031 sec					14.688 sec					12.875 sec					12.906 sec
normalized length	total d	de	d		normalized length	total d	de	d		normalized length	total d	de	d		normalized length	total d	de	d
0.0384615	435.07	429.682	5.38826		0.0333333	457.307	453.514	3.79258		0.0263158	492.335	489.517	2.81816		0.0217391	499.491	496.862	2.62881
0.115385	438.193	432.723	5.47016		0.1	457.1	453.282	3.81867		0.0789474	489.323	486.494	2.82909		0.0652174	496.212	493.576	2.63638
0.192308	444.954	439.286	5.66742		0.166667	457.082	453.208	3.87416		0.131579	483.612	480.761	2.85119		0.108696	489.884	487.233	2.65149
0.269231	456.398	450.32	6.07791		0.233333	458.057	454.089	3.9681		0.184211	475.816	472.931	2.88497		0.152174	480.953	478.279	2.6741
0.346154	474.113	467.161	6.95148		0.3	461.285	457.161	4.1238		0.236842	466.829	463.897	2.93141		0.195652	470.054	467.35	2.70419
0.423077	500.142	491.253	8.88846		0.366667	468.537	464.131	4.40661		0.289474	457.805	454.813	2.99229		0.23913	457.976	455.235	2.74178
0.5	536.65	523.451	13.1992		0.433333	482.171	477.161	5.00994		0.342105	450.149	447.079	3.07088		0.282609	445.635	442.848	2.78701
0.576923	585.074	562.768	22.3059		0.5	505.132	498.634	6.49765		0.394737	445.528	442.354	3.17422		0.326087	434.04	431.2	2.84027
0.653846	644.624	605.078	39.5466		0.566667	540.701	530.328	10.3736		0.447368	445.917	442.597	3.32065		0.369565	424.292	421.39	2.9024
0.730769	710.621	643.408	67.213		0.633333	591.539	571.517	20.0219		0.5	453.695	450.126	3.56886		0.413043	417.587	414.612	2.97512
0.807692	774.142	671.283	102.859		0.7	657.602	616.476	41.1254		0.552632	471.756	467.63	4.12547		0.456522	415.259	412.197	3.06207
0.884615	824.27	686.853	137.418		0.766667	733.404	654.498	78.9055		0.605263	503.561	497.857	5.70348		0.5	418.846	415.674	3.17205
0.961538	851.806	692.969	158.837		0.833333	807.266	676.334	130.932		0.657895	552.803	542.305	10.498		0.543478	430.196	426.865	3.33135
					0.9	865.172	682.385	182.787		0.710526	621.99	597.986	24.004		0.586957	451.608	447.975	3.63302
					0.966667	896.551	681.472	215.079		0.763158	709.227	653.319	55.9078		0.630435	485.951	481.528	4.42235
										0.815789	804.563	690.248	114.316		0.673913	536.607	529.705	6.90189
										0.868421	891.162	698.706	192.455		0.717391	606.72	592.054	14.6658
										0.921053	953.798	687.792	266.005		0.76087	696.845	660.837	36.0081
										0.973684	985.57	676.066	309.504		0.804348	800.82	717.74	83.0801
															0.847826	903.493	742.823	160.67
															0.891304	986.866	734.182	252.684
															0.934783	1041.04	710.407	330.629
															0.978261	1066.39	692.719	373.671
20.344 sec					17.438 sec					16.188 sec					16.531 sec
normalized length	total d	de	d		normalized length	total d	de	d		normalized length	total d	de	d		normalized length	total d	de	d
0.0384615	382.016	372.456	9.55978		0.0333333	366.102	357.12	8.98126		0.0263158	375.094	365.097	9.99752		0.0217391	403.62	390.639	12.9811
0.115385	387.861	378.167	9.69434		0.1	368.968	359.971	8.99763		0.0789474	375.118	365.153	9.96492		0.0652174	402.844	389.923	12.9217
0.192308	400.119	390.09	10.0294		0.166667	375.154	366.108	9.04512		0.131579	375.353	365.452	9.90164		0.108696	401.362	388.559	12.8036
0.269231	419.885	409.154	10.7313		0.233333	385.574	376.413	9.16165		0.184211	376.186	366.374	9.81196		0.152174	399.318	386.689	12.6289
0.346154	448.658	436.512	12.1463		0.3	401.632	392.201	9.431		0.236842	378.23	368.526	9.70356		0.195652	396.941	384.54	12.4008
0.423077	488.063	473.131	14.932		0.366667	425.203	415.169	10.0339		0.289474	382.362	372.772	9.58987		0.23913	394.562	382.438	12.1241
0.5	539.295	519.089	20.2057		0.433333	458.544	447.192	11.3522		0.342105	389.778	380.283	9.49528		0.282609	392.639	380.833	11.8063
0.576923	602.211	572.662	29.5492		0.5	504.009	489.858	14.1506		0.394737	402.047	392.579	9.46741		0.326087	391.788	380.331	11.4575
0.653846	674.208	629.676	44.5314		0.566667	563.401	543.587	19.814		0.447368	421.164	411.559	9.60578		0.369565	392.824	381.732	11.0923
0.730769	749.382	683.913	65.4685		0.633333	636.865	606.427	30.4382		0.5	449.563	439.436	10.1268		0.413043	396.812	386.08	10.732
0.807692	818.822	728.938	89.8838		0.7	721.438	673.16	48.278		0.552632	490.001	478.501	11.5006		0.456522	405.126	394.715	10.4108
0.884615	872.443	760.269	112.174		0.766667	809.985	735.935	74.05		0.605263	545.204	530.505	14.6985		0.5	419.512	409.321	10.1902
0.961538	901.67	776.07	125.6		0.833333	891.679	786.975	104.704		0.657895	617.045	595.521	21.5242		0.543478	442.129	431.936	10.1935
					0.9	954.509	821.576	132.933		0.710526	705.163	670.422	34.7411		0.586957	475.541	464.856	10.6845
					0.966667	988.609	838.638	149.971		0.763158	805.258	747.988	57.2706		0.630435	522.548	510.319	12.229
										0.815789	908.16	818.342	89.8182		0.673913	585.729	569.748	15.9815
										0.868421	1001.07	872.999	128.071		0.717391	666.49	642.448	24.0414
										0.921053	1071.03	908.344	162.685		0.76087	763.544	724.038	39.5057
										0.973684	1108.41	925.143	183.265		0.804348	871.291	805.912	65.3794
															0.847826	979.348	877.516	101.832
															0.891304	1074.54	931.031	143.505
															0.934783	1144.7	964.414	180.283
															0.978261	1181.65	979.867	201.778

## Sheet: Fig S7
Data Table 7C. Data of spatiotemporal distribution of different protein species (molecule per micron) in a complete oscillation cycle, including total MinD-ADP (DD), cytosolic MinD-ATP (DT), and MinE (E). Data relate to Fig. S7.
2.6 µm					3.0 µm					3.8 µm					4.6 µm
00.000 sec					00.000 sec					00.000 sec					00.000 sec
normalized length	DD	DT	E		normalized length	DD	DT	E		normalized length	DD	DT	E		normalized length	DD	DT	E
0.0384615	163.117	24.6783	11.6566		0.0333333	161.191	27.808	13.3678		0.0263158	157.731	32.5538	14.7741		0.0217391	155.117	34.0713	13.4158
0.115385	163.255	24.4615	11.5185		0.1	161.336	27.6151	13.2729		0.0789474	157.862	32.4227	14.7399		0.0652174	155.221	34.0053	13.4223
0.192308	163.526	24.0273	11.2355		0.166667	161.625	27.2276	13.0776		0.131579	158.124	32.1584	14.6693		0.108696	155.431	33.8713	13.4344
0.269231	163.922	23.3754	10.7957		0.233333	162.054	26.6419	12.7705		0.184211	158.517	31.757	14.5574		0.152174	155.748	33.6657	13.4501
0.346154	164.427	22.5075	10.1847		0.3	162.615	25.8535	12.3345		0.236842	159.043	31.2124	14.3965		0.195652	156.174	33.3829	13.4662
0.423077	165.021	21.4312	9.39279		0.366667	163.297	24.8578	11.7477		0.289474	159.7	30.517	14.1751		0.23913	156.712	33.0154	13.4779
0.5	165.675	20.166	8.42651		0.433333	164.082	23.652	10.9859		0.342105	160.488	29.6612	13.8774		0.282609	157.366	32.5539	13.4783
0.576923	166.354	18.7535	7.32466		0.5	164.948	22.24	10.0302		0.394737	161.401	28.6342	13.482		0.326087	158.138	31.9875	13.4581
0.653846	167.014	17.2671	6.16979		0.566667	165.86	20.6393	8.88206		0.447368	162.434	27.4243	12.9617		0.369565	159.032	31.3033	13.4043
0.730769	167.611	15.8183	5.08083		0.633333	166.778	18.893	7.58369		0.5	163.572	26.0206	12.2836		0.413043	160.048	30.4873	13.3
0.807692	168.101	14.548	4.17994		0.7	167.651	17.0836	6.2343		0.552632	164.797	24.415	11.4128		0.456522	161.185	29.5238	13.1231
0.884615	168.448	13.6016	3.55286		0.766667	168.427	15.3399	4.97929		0.605263	166.079	22.6079	10.3225		0.5	162.44	28.3969	12.8452
0.961538	168.628	13.0963	3.23604		0.833333	169.057	13.826	3.96227		0.657895	167.379	20.6176	9.01298		0.543478	163.804	27.0901	12.4313
					0.9	169.499	12.7077	3.2713		0.710526	168.647	18.4945	7.53981		0.586957	165.262	25.5889	11.8412
					0.966667	169.727	12.1145	2.92916		0.763158	169.825	16.3376	6.0311		0.630435	166.79	23.8832	11.0337
										0.815789	170.85	14.2988	4.66467		0.673913	168.356	21.9738	9.97924
										0.868421	171.669	12.5629	3.59669		0.717391	169.914	19.8827	8.68301
										0.921053	172.237	11.3036	2.89827		0.76087	171.408	17.6687	7.21411
										0.973684	172.527	10.6441	2.56243		0.804348	172.776	15.4419	5.71937
															0.847826	173.952	13.3636	4.38771
															0.891304	174.881	11.6186	3.36869
															0.934783	175.522	10.3685	2.71534
															0.978261	175.848	9.71948	2.40541
04.656 sec					03.281 sec					02.094 sec					01.531 sec
normalized length	DD	DT	E		normalized length	DD	DT	E		normalized length	DD	DT	E		normalized length	DD	DT	E
0.0384615	165.37	16.6421	4.55692		0.0333333	163.81	16.3137	3.91195		0.0263158	160.694	14.923	2.94604		0.0217391	158.167	13.0943	2.42119
0.115385	165.446	16.6563	4.60698		0.1	163.919	16.3698	3.9975		0.0789474	160.805	15.0759	3.05466		0.0652174	158.257	13.2808	2.50565
0.192308	165.596	16.6818	4.70285		0.166667	164.133	16.473	4.16254		0.131579	161.028	15.3679	3.27129		0.108696	158.438	13.6458	2.67845
0.269231	165.812	16.7132	4.83644		0.233333	164.448	16.6066	4.39488		0.184211	161.362	15.7726	3.59296		0.152174	158.711	14.1728	2.94609
0.346154	166.083	16.7443	4.99665		0.3	164.855	16.7494	4.67637		0.236842	161.808	16.2533	4.01145		0.195652	159.078	14.8369	3.31525
0.423077	166.396	16.7692	5.1706		0.366667	165.344	16.8792	4.98397		0.289474	162.365	16.7667	4.51049		0.23913	159.542	15.6042	3.78936
0.5	166.732	16.7833	5.34515		0.433333	165.898	16.9763	5.29187		0.342105	163.031	17.2671	5.06426		0.282609	160.106	16.4339	4.36489
0.576923	167.074	16.7847	5.50844		0.5	166.498	17.0263	5.57463		0.394737	163.803	17.711	5.63793		0.326087	160.775	17.2804	5.0286
0.653846	167.401	16.7745	5.6512		0.566667	167.119	17.0227	5.81096		0.447368	164.672	18.0602	6.19015		0.369565	161.55	18.0968	5.75654
0.730769	167.693	16.7562	5.76739		0.633333	167.734	16.9675	5.98721		0.5	165.625	18.2851	6.67681		0.413043	162.434	18.8385	6.51523
0.807692	167.931	16.735	5.85422		0.7	168.313	16.8716	6.0999		0.552632	166.645	18.366	7.05553		0.456522	163.427	19.4661	7.26435
0.884615	168.099	16.7167	5.91129		0.766667	168.823	16.7531	6.1562		0.605263	167.706	18.2945	7.2909		0.5	164.526	19.9466	7.95961
0.961538	168.186	16.7062	5.93943		0.833333	169.237	16.6346	6.17186		0.657895	168.776	18.0756	7.36083		0.543478	165.722	20.2545	8.55511
					0.9	169.528	16.5392	6.16673		0.710526	169.816	17.7292	7.26374		0.586957	167.003	20.3716	9.00516
					0.966667	169.678	16.4862	6.15883		0.763158	170.78	17.2921	7.02464		0.630435	168.346	20.2873	9.26662
										0.815789	171.624	16.8177	6.69627		0.673913	169.722	20.0006	9.3035
										0.868421	172.303	16.3722	6.35162		0.717391	171.093	19.5222	9.09534
										0.921053	172.779	16.025	6.06807		0.76087	172.413	18.8793	8.64961
										0.973684	173.025	15.8346	5.90883		0.804348	173.63	18.1216	8.01447
															0.847826	174.689	17.3244	7.28312
															0.891304	175.536	16.586	6.58034
															0.934783	176.128	16.0137	6.03194
															0.978261	176.432	15.7005	5.7333
06.250 sec					04.938 sec					03.969 sec					03.562 sec
normalized length	DD	DT	E		normalized length	DD	DT	E		normalized length	DD	DT	E		normalized length	DD	DT	E
0.0384615	166.357	13.0423	2.7075		0.0333333	165.409	10.8244	1.86528		0.0263158	163.34	7.87482	1.15806		0.0217391	161.586	6.05595	0.847559
0.115385	166.369	13.4141	2.95542		0.1	165.428	11.4523	2.23496		0.0789474	163.355	8.65236	1.50641		0.0652174	161.609	6.69555	1.04929
0.192308	166.39	14.1293	3.46714		0.166667	165.46	12.6679	3.05637		0.131579	163.372	10.1997	2.36475		0.108696	161.641	8.01555	1.57331
0.269231	166.418	15.1312	4.26041		0.233333	165.495	14.3773	4.44534		0.184211	163.373	12.4511	4.0095		0.152174	161.66	10.0539	2.67855
0.346154	166.446	16.3377	5.33157		0.3	165.524	16.4264	6.45358		0.236842	163.341	15.2286	6.65184		0.195652	161.638	12.7662	4.70958
0.423077	166.474	17.6514	6.63509		0.366667	165.545	18.6264	8.97896		0.289474	163.274	18.2639	10.189		0.23913	161.557	15.9661	7.85953
0.5	166.498	18.9736	8.08072		0.433333	165.559	20.8028	11.7816		0.342105	163.187	21.3009	14.2131		0.282609	161.422	19.3729	11.9142
0.576923	166.518	20.219	9.552		0.5	165.573	22.8318	14.597		0.394737	163.104	24.176	18.3		0.326087	161.255	22.7401	16.379
0.653846	166.536	21.3227	10.9336		0.566667	165.592	24.6436	17.2286		0.447368	163.047	26.8151	22.1996		0.369565	161.091	25.9262	20.8371
0.730769	166.55	22.2407	12.1308		0.633333	165.619	26.2066	19.5642		0.5	163.031	29.1957	25.8148		0.413043	160.96	28.8762	25.0889
0.807692	166.561	22.9458	13.0762		0.7	165.652	27.5093	21.5488		0.552632	163.061	31.3167	29.1201		0.456522	160.883	31.5783	29.0817
0.884615	166.569	23.4225	13.7267		0.766667	165.688	28.5492	23.156		0.605263	163.136	33.1831	32.1102		0.5	160.874	34.0369	32.8192
0.961538	166.574	23.6625	14.0574		0.833333	165.722	29.3272	24.3719		0.657895	163.249	34.8014	34.7791		0.543478	160.937	36.2601	36.3148
					0.9	165.748	29.8447	25.1874		0.710526	163.385	36.1778	37.1156		0.586957	161.07	38.2567	39.576
					0.966667	165.762	30.1031	25.5966		0.763158	163.532	37.3172	39.1037		0.630435	161.264	40.0343	42.6009
										0.815789	163.673	38.224	40.725		0.673913	161.506	41.5997	45.3785
										0.868421	163.793	38.9013	41.9607		0.717391	161.779	42.9586	47.8911
										0.921053	163.881	39.3515	42.7947		0.76087	162.064	44.1157	50.1153
										0.973684	163.928	39.5762	43.2149		0.804348	162.342	45.0746	52.0249
															0.847826	162.592	45.8385	53.5932
															0.891304	162.798	46.4096	54.795
															0.934783	162.943	46.7895	55.609
															0.978261	163.019	46.9791	56.0201
07.875 sec					06.000 sec					04.812 sec					04.656 sec
normalized length	DD	DT	E		normalized length	DD	DT	E		normalized length	DD	DT	E		normalized length	DD	DT	E
0.0384615	167.384	12.3119	2.64509		0.0333333	166.712	10.6202	2.04265		0.0263158	165.462	7.96446	1.34153		0.0217391	165.501	6.25046	1.01885
0.115385	167.27	12.9829	3.10972		0.1	166.606	11.4669	2.58193		0.0789474	165.36	8.90343	1.80969		0.0652174	165.389	7.11128	1.35278
0.192308	167.048	14.2337	4.07061		0.166667	166.392	13.0604	3.76612		0.131579	165.148	10.7322	2.94753		0.108696	165.151	8.84535	2.21569
0.269231	166.728	15.894	5.51988		0.233333	166.075	15.1951	5.6723		0.184211	164.814	13.292	5.02207		0.152174	164.766	11.3967	3.94562
0.346154	166.333	17.7541	7.33748		0.3	165.672	17.5997	8.17964		0.236842	164.363	16.2941	8.06647		0.195652	164.225	14.5547	6.77414
0.423077	165.892	19.6211	9.30801		0.366667	165.212	20.0241	10.9736		0.289474	163.826	19.4177	11.7255		0.23913	163.545	17.9922	10.5011
0.5	165.438	21.3585	11.2153		0.433333	164.73	22.3021	13.7305		0.342105	163.244	22.4327	15.5158		0.282609	162.772	21.4168	14.5957
0.576923	165.003	22.8889	12.9144		0.5	164.26	24.3514	16.2506		0.394737	162.66	25.2265	19.1207		0.326087	161.959	24.6612	18.6096
0.653846	164.61	24.1764	14.3373		0.566667	163.825	26.1415	18.4533		0.447368	162.11	27.7616	22.4199		0.369565	161.153	27.6617	22.342
0.730769	164.279	25.2078	15.4648		0.633333	163.44	27.6657	20.3221		0.5	161.615	30.0335	25.3964		0.413043	160.391	30.4063	25.7565
0.807692	164.022	25.9802	16.2995		0.7	163.116	28.9263	21.8632		0.552632	161.187	32.0488	28.0642		0.456522	159.697	32.9014	28.8771
0.884615	163.846	26.494	16.8497		0.766667	162.856	29.9279	23.0861		0.605263	160.83	33.8162	30.4387		0.5	159.087	35.1585	31.7372
0.961538	163.758	26.7504	17.1228		0.833333	162.661	30.6748	23.9983		0.657895	160.543	35.3443	32.5288		0.543478	158.565	37.1891	34.3632
					0.9	162.532	31.1708	24.6044		0.710526	160.319	36.6405	34.3365		0.586957	158.134	39.0042	36.7716
					0.966667	162.468	31.4181	24.907		0.763158	160.151	37.7114	35.8587		0.630435	157.787	40.6132	38.9699
										0.815789	160.03	38.5619	37.0893		0.673913	157.518	42.0244	40.9587
										0.868421	159.948	39.1964	38.0209		0.717391	157.318	43.245	42.733
										0.921053	159.898	39.6177	38.6465		0.76087	157.174	44.2808	44.2842
										0.973684	159.874	39.8278	38.9607		0.804348	157.077	45.1369	45.6014
															0.847826	157.014	45.8173	46.6731
															0.891304	156.976	46.3249	47.4881
															0.934783	156.956	46.6621	48.0371
															0.978261	156.947	46.8303	48.3134
10.188 sec					08.750 sec					08.094 sec					08.281 sec
normalized length	DD	DT	E		normalized length	DD	DT	E		normalized length	DD	DT	E		normalized length	DD	DT	E
0.0384615	168.638	13.11	3.24528		0.0333333	169.753	12.1403	2.9444		0.0263158	172.548	10.6629	2.57217		0.0217391	175.878	9.75184	2.42133
0.115385	168.459	13.612	3.55952		0.1	169.525	12.7278	3.28273		0.0789474	172.258	11.3192	2.90647		0.0652174	175.552	10.3966	2.73017
0.192308	168.111	14.5522	4.18115		0.166667	169.082	13.8355	3.96517		0.131579	171.689	12.5722	3.60101		0.108696	174.912	11.6381	3.3801
0.269231	167.621	15.8146	5.07372		0.233333	168.453	15.3356	4.96839		0.184211	170.871	14.2994	4.66184		0.152174	173.983	13.3704	4.39163
0.346154	167.024	17.2551	6.15228		0.3	167.677	17.0644	6.20532		0.236842	169.846	16.328	6.0178		0.195652	172.807	15.4328	5.7108
0.423077	166.364	18.7337	7.2961		0.366667	166.804	18.8596	7.5348		0.289474	168.669	18.4746	7.51395		0.23913	171.441	17.642	7.18892
0.5	165.686	20.1396	8.38753		0.433333	165.886	20.5934	8.81381		0.342105	167.401	20.5878	8.97404		0.282609	169.948	19.838	8.63915
0.576923	165.031	21.3994	9.34477		0.5	164.973	22.1835	9.94447		0.394737	166.101	22.5691	10.2709		0.326087	168.391	21.9114	9.9164
0.653846	164.437	22.4715	10.1293		0.566667	164.107	23.5866	10.8849		0.447368	164.819	24.3678	11.3496		0.369565	166.826	23.8036	10.9523
0.730769	163.931	23.3362	10.7344		0.633333	163.321	24.7848	11.6336		0.5	163.594	25.9657	12.2094		0.413043	165.298	25.4926	11.742
0.807692	163.535	23.9857	11.1698		0.7	162.638	25.7744	12.2093		0.552632	162.456	27.3624	12.8773		0.456522	163.841	26.9774	12.3148
0.884615	163.264	24.4184	11.4499		0.766667	162.076	26.5579	12.6362		0.605263	161.423	28.5657	13.3881		0.5	162.478	28.2681	12.7118
0.961538	163.126	24.6344	11.5866		0.833333	161.646	27.1399	12.9363		0.657895	160.508	29.5868	13.7748		0.543478	161.223	29.3794	12.9735
					0.9	161.357	27.5249	13.127		0.710526	159.72	30.4373	14.0648		0.586957	160.086	30.3276	13.1347
					0.966667	161.211	27.7165	13.2195		0.763158	159.063	31.1281	14.2794		0.630435	159.07	31.1291	13.2241
										0.815789	158.537	31.6689	14.4348		0.673913	158.177	31.7995	13.264
										0.868421	158.143	32.0674	14.5424		0.717391	157.405	32.3533	13.2715
										0.921053	157.881	32.3297	14.6101		0.76087	156.751	32.8034	13.2597
										0.973684	157.75	32.4598	14.6428		0.804348	156.213	33.161	13.2382
															0.847826	155.787	33.4357	13.2141
															0.891304	155.47	33.635	13.1922
															0.934783	155.26	33.7646	13.1759
															0.978261	155.156	33.8285	13.1673
14.812 sec					11.969 sec					10.188 sec					09.812 sec
normalized length	DD	DT	E		normalized length	DD	DT	E		normalized length	DD	DT	E		normalized length	DD	DT	E
0.0384615	168.185	16.7143	5.94632		0.0333333	169.69	16.4039	6.08958		0.0263158	173.008	16.0223	6.04415		0.0217391	176.412	16.0138	5.93062
0.115385	168.098	16.7243	5.91773		0.1	169.539	16.4616	6.10122		0.0789474	172.764	16.2053	6.19958		0.0652174	176.109	16.3185	6.22879
0.192308	167.93	16.7415	5.8598		0.166667	169.247	16.5659	6.1135		0.131579	172.289	16.5381	6.47525		0.108696	175.518	16.874	6.77426
0.269231	167.692	16.7613	5.77181		0.233333	168.831	16.6969	6.10775		0.184211	171.613	16.9634	6.80783		0.152174	174.673	17.5883	7.46918
0.346154	167.401	16.7779	5.65423		0.3	168.318	16.8306	6.06327		0.236842	170.772	17.4134	7.12046		0.195652	173.618	18.3558	8.18661
0.423077	167.074	16.7861	5.50999		0.366667	167.736	16.9434	5.96333		0.289474	169.811	17.8232	7.34122		0.23913	172.405	19.0802	8.80259
0.5	166.733	16.7826	5.34521		0.433333	167.118	17.0164	5.79988		0.342105	168.776	18.1406	7.41872		0.282609	171.089	19.6879	9.22588
0.576923	166.397	16.7666	5.16929		0.5	166.493	17.0379	5.57567		0.394737	167.711	18.33	7.32914		0.326087	169.723	20.1306	9.41034
0.653846	166.085	16.7399	4.99414		0.566667	165.89	17.0052	5.30377		0.447368	166.654	18.3719	7.07493		0.369565	168.352	20.3817	9.34987
0.730769	165.814	16.7072	4.83294		0.633333	165.333	16.9243	5.00515		0.5	165.639	18.262	6.67876		0.413043	167.014	20.4309	9.06564
0.807692	165.598	16.6745	4.6986		0.7	164.842	16.8088	4.70504		0.552632	164.689	18.0089	6.17643		0.456522	165.739	20.2794	8.59394
0.884615	165.448	16.6482	4.60223		0.766667	164.432	16.6781	4.42927		0.605263	163.824	17.6326	5.61067		0.5	164.547	19.9378	7.97804
0.961538	165.372	16.6336	4.55192		0.833333	164.116	16.5541	4.20098		0.657895	163.056	17.1634	5.02587		0.543478	163.453	19.4243	7.26385
					0.9	163.901	16.4575	4.03849		0.710526	162.392	16.6397	4.46356		0.586957	162.464	18.7645	6.49763
					0.966667	163.792	16.4047	3.95417		0.763158	161.838	16.106	3.9585		0.630435	161.584	17.9919	5.72416
										0.815789	161.394	15.6083	3.53623		0.673913	160.812	17.1465	4.98429
										0.868421	161.061	15.1906	3.2125		0.717391	160.147	16.2735	4.3118
										0.921053	160.839	14.8897	2.99493		0.76087	159.585	15.4205	3.73063
										0.973684	160.729	14.7323	2.88599		0.804348	159.123	14.6336	3.25359
															0.847826	158.758	13.954	2.88348
															0.891304	158.486	13.4156	2.61604
															0.934783	158.306	13.0432	2.44383
															0.978261	158.216	12.8531	2.3598
16.406 sec					13.625 sec					12.031 sec					11.812 sec
normalized length	DD	DT	E		normalized length	DD	DT	E		normalized length	DD	DT	E		normalized length	DD	DT	E
0.0384615	166.568	23.6793	14.0821		0.0333333	165.83	30.0349	25.4953		0.0263158	163.991	39.558	43.2236		0.0217391	163.064	46.9716	56.0364
0.115385	166.564	23.439	13.751		0.1	165.814	29.7765	25.0846		0.0789474	163.944	39.3331	42.802		0.0652174	162.988	46.7818	55.6245
0.192308	166.556	22.9618	13.0998		0.166667	165.785	29.259	24.2664		0.131579	163.854	38.8825	41.9653		0.108696	162.841	46.4017	54.8088
0.269231	166.545	22.2558	12.153		0.233333	165.747	28.4811	23.0468		0.184211	163.73	38.2047	40.7257		0.152174	162.634	45.8302	53.6046
0.346154	166.532	21.3366	10.9538		0.3	165.704	27.4414	21.4353		0.236842	163.586	37.2972	39.0995		0.195652	162.381	45.0658	52.0333
0.423077	166.515	20.2312	9.56943		0.366667	165.664	26.1392	19.447		0.289474	163.435	36.1569	37.1056		0.23913	162.101	44.1061	50.12
0.5	166.496	18.9835	8.09463		0.433333	165.629	24.5776	17.1095		0.342105	163.293	34.7796	34.7625		0.282609	161.813	42.9483	47.8918
0.576923	166.473	17.6585	6.64506		0.5	165.601	22.7684	14.4804		0.394737	163.175	33.1601	32.0867		0.326087	161.537	41.5885	45.3749
0.653846	166.446	16.3418	5.33765		0.566667	165.578	20.7446	11.6748		0.447368	163.093	31.2925	29.0894		0.369565	161.291	40.0221	42.5927
0.730769	166.418	15.1322	4.26316		0.633333	165.555	18.5772	8.89093		0.5	163.056	29.1703	25.7769		0.413043	161.094	38.2434	39.5632
0.807692	166.392	14.1277	3.46746		0.7	165.526	16.3905	6.39129		0.552632	163.066	26.7885	22.1552		0.456522	160.957	36.2457	36.2973
0.884615	166.371	13.4105	2.95424		0.766667	165.489	14.3578	4.40926		0.605263	163.116	24.1485	18.2506		0.5	160.89	34.0212	32.797
0.961538	166.359	13.0376	2.70562		0.833333	165.449	12.6649	3.04057		0.657895	163.192	21.2734	14.1623		0.543478	160.895	31.5614	29.055
					0.9	165.413	11.4624	2.23128		0.710526	163.272	18.2381	10.1432		0.586957	160.968	28.858	25.0579
					0.966667	165.393	10.8416	1.86685		0.763158	163.333	15.2074	6.61749		0.630435	161.096	25.9069	20.8026
										0.815789	163.36	12.437	3.98915		0.673913	161.256	22.72	16.3427
										0.868421	163.355	10.1937	2.35533		0.717391	161.419	19.353	11.8798
										0.921053	163.335	8.65291	1.50305		0.76087	161.55	15.9481	7.8319
										0.973684	163.319	7.8789	1.15709		0.804348	161.627	12.7523	4.69177
															0.847826	161.647	10.0453	2.66951
															0.891304	161.626	8.01205	1.56969
															0.934783	161.592	6.69571	1.04825
															0.978261	161.569	6.05796	0.847473
18.031 sec					14.688 sec					12.875 sec					12.906 sec
normalized length	DD	DT	E		normalized length	DD	DT	E		normalized length	DD	DT	E		normalized length	DD	DT	E
0.0384615	163.754	26.7498	17.1159		0.0333333	162.505	31.4234	24.9793		0.0263158	159.91	39.8347	39.0391		0.0217391	156.97	46.8368	48.3708
0.115385	163.843	26.4934	16.8431		0.1	162.569	31.1758	24.675		0.0789474	159.933	39.6244	38.7236		0.0652174	156.978	46.6685	48.0938
0.192308	164.018	25.9797	16.2934		0.166667	162.696	30.6794	24.0653		0.131579	159.982	39.2027	38.0957		0.108696	156.998	46.3311	47.5436
0.269231	164.276	25.2074	15.4594		0.233333	162.887	29.9317	23.1479		0.184211	160.062	38.5678	37.1606		0.152174	157.034	45.8231	46.7267
0.346154	164.608	24.1761	14.3328		0.3	163.143	28.9292	21.9184		0.236842	160.18	37.7165	35.9255		0.195652	157.096	45.1424	45.6527
0.423077	165.001	22.8888	12.911		0.366667	163.463	27.6674	20.3693		0.289474	160.345	36.6449	34.3978		0.23913	157.192	44.2858	44.3326
0.5	165.437	21.3586	11.213		0.433333	163.842	26.1418	18.4913		0.342105	160.565	35.3477	32.5838		0.282609	157.333	43.2494	42.7782
0.576923	165.891	19.6214	9.30678		0.5	164.271	24.3503	16.2787		0.394737	160.849	33.8185	30.4867		0.326087	157.532	42.0282	41.0002
0.653846	166.333	17.7546	7.33716		0.566667	164.735	22.2994	13.7485		0.447368	161.201	32.0499	28.1047		0.369565	157.798	40.6162	39.0074
0.730769	166.729	15.8946	5.52018		0.633333	165.21	20.0198	10.9821		0.5	161.624	30.0333	25.429		0.413043	158.142	39.0064	36.8048
0.807692	167.049	14.2342	4.07123		0.7	165.663	17.5941	8.18058		0.552632	162.114	27.7599	22.4443		0.456522	158.572	37.1905	34.392
0.884615	167.272	12.9835	3.11044		0.766667	166.061	15.1889	5.66868		0.605263	162.659	25.2234	19.1367		0.5	159.09	35.1589	31.7614
0.961538	167.386	12.3125	2.64583		0.833333	166.373	13.0542	3.76083		0.657895	163.237	22.4282	15.5239		0.543478	159.698	32.9008	28.8966
					0.9	166.583	11.4613	2.57656		0.710526	163.814	19.4119	11.7267		0.586957	160.389	30.4047	25.7711
					0.966667	166.687	10.615	2.03754		0.763158	164.346	16.2874	8.06303		0.630435	161.148	27.659	22.3517
										0.815789	164.792	13.2851	5.01696		0.673913	161.95	24.6575	18.6145
										0.868421	165.122	10.7259	2.94289		0.717391	162.761	21.4121	14.5962
										0.921053	165.332	8.89807	1.80604		0.76087	163.531	17.9867	10.4983
										0.973684	165.432	7.95975	1.33848		0.804348	164.208	14.5489	6.76984
															0.847826	164.747	11.3912	3.94167
															0.891304	165.13	8.84069	2.21287
															0.934783	165.366	7.10752	1.35086
															0.978261	165.477	6.24726	1.01735
20.344 sec					17.438 sec					16.188 sec					16.531 sec
normalized length	DD	DT	E		normalized length	DD	DT	E		normalized length	DD	DT	E		normalized length	DD	DT	E
0.0384615	163.127	24.6301	11.5798		0.0333333	161.203	27.7521	13.2769		0.0263158	157.769	32.3646	14.5116		0.0217391	155.147	33.8869	13.2266
0.115385	163.265	24.4142	11.4432		0.1	161.349	27.56	13.1835		0.0789474	157.9	32.2355	14.4803		0.0652174	155.251	33.8225	13.2347
0.192308	163.536	23.9817	11.1634		0.166667	161.638	27.174	12.991		0.131579	158.162	31.9752	14.4155		0.108696	155.461	33.6918	13.2499
0.269231	163.932	23.3323	10.7284		0.233333	162.067	26.5906	12.6881		0.184211	158.556	31.5797	14.3122		0.152174	155.777	33.4909	13.2703
0.346154	164.438	22.468	10.1239		0.3	162.629	25.8052	12.2578		0.236842	159.083	31.0427	14.1624		0.195652	156.203	33.2143	13.2926
0.423077	165.032	21.3963	9.3401		0.366667	163.311	24.8132	11.6778		0.289474	159.741	30.3566	13.9545		0.23913	156.742	32.8543	13.3117
0.5	165.687	20.1371	8.38373		0.433333	164.097	23.612	10.924		0.342105	160.529	29.5114	13.6723		0.282609	157.395	32.4015	13.3208
0.576923	166.365	18.7318	7.29331		0.5	164.963	22.2055	9.97764		0.394737	161.444	28.4964	13.2943		0.326087	158.168	31.8447	13.3102
0.653846	167.026	17.2539	6.15058		0.566667	165.876	20.6113	8.84021		0.447368	162.477	27.2997	12.7929		0.369565	159.061	31.1709	13.267
0.730769	167.622	15.8143	5.07303		0.633333	166.794	18.8726	7.5537		0.5	163.616	25.9103	12.1352		0.413043	160.077	30.3659	13.1741
0.807692	168.112	14.5526	4.18127		0.7	167.667	17.0718	6.21652		0.552632	164.842	24.3202	11.2863		0.456522	161.214	29.414	13.0091
0.884615	168.46	13.613	3.56017		0.766667	168.443	15.3373	4.9726		0.605263	166.124	22.5298	10.2195		0.5	162.469	28.299	12.7436
0.961538	168.639	13.1114	3.24619		0.833333	169.073	13.8318	3.96403		0.657895	167.423	20.5578	8.93518		0.543478	163.832	27.0044	12.3426
					0.9	169.515	12.72	3.27829		0.710526	168.691	18.4545	7.48819		0.586957	165.29	25.5157	11.7656
					0.966667	169.743	12.1303	2.93848		0.763158	169.867	16.3184	6.00459		0.630435	166.818	23.8227	10.9717
										0.815789	170.892	14.2999	4.65907		0.673913	168.382	21.9264	9.93134
										0.868421	171.71	12.5815	3.6054		0.717391	169.94	19.8487	8.64957
										0.921053	172.278	11.3349	2.91474		0.76087	171.433	17.6484	7.19489
										0.973684	172.569	10.6818	2.58199		0.804348	172.8	15.4349	5.71281
															0.847826	173.976	13.3688	4.39067
															0.891304	174.905	11.6334	3.37736
															0.934783	175.545	10.3899	2.72661
															0.978261	175.871	9.7441	2.41751
