# Supplementary material for: Growth-dependent concentration gradient of the oscillating Min system in Escherichia coli
Source: J Cell Biol. 2024 Dec 2;224(2):e202406107. doi: 10.1083/jcb.202406107 (PMC11613459; doi:10.1083/jcb.202406107)
Supplement: Data S8 — shows data used to determine the number of MinD and MinE molecules in W3110, and sfGFP-MinD and MinE molecules in FW1541. [file jcb_202406107_datas8.xlsx]

## Sheet: A. W3110 MinD data
Data Table 8A. Data used to determine the number of sfGFP-MinD molecules in W3110. This data relates to Fig. S1C.
Blot 1	Intensity	ng
Trx-His6x-MinD	4453.81	10
	9191.59	15
	11147.2	20
	14848	25
	20304.3	30
Repeat 1	9745.71	16.9975
Repeat 2	8356.59	15.1383
Repeat 3	9768.61	17.0282
Blot 2	Intensity	ng
Trx-His6x-MinD	6020.23	10
	10291.1	15
	12818.5	20
	15155.9	25
	17987.5	30
Repeat 1	8712	13.5022
Repeat 2	10972.4	17.4267
Repeat 3	10751.1	17.0424

## Sheet: B. W3110 MinD calculation
Data Table 8B. Calculation of the number of sfGFP-MinD molecules in W3110. This data relates to Fig. S1C.
	Single-cell weight (g/cell)	5.4e-13
	cell number/g lysate	1.86353e+12
	MW of MinD (g/mole)	29614	[REFERENCE: Compute pI/Mw tool from ExPasy]
	Cell volume (L)	1.881e-15
	g (50 µg lysate)	g (per g lysate)	mole (per g lysate)	mole/cell	molecules/cell	concentration (M)	concentration (µM)
Blot 1	1.69975e-08	0.000339951	1.14794e-08	6.16002e-21	3708.33	3.27486e-06	3.27486
	1.51383e-08	0.000302766	1.02237e-08	5.48622e-21	3302.7	2.91665e-06	2.91665
	1.70282e-08	0.000340564	1.15001e-08	6.17112e-21	3715.02	3.28077e-06	3.28077
Blot 2	1.35022e-08	0.000270045	9.11881e-09	4.8933e-21	2945.76	2.60143e-06	2.60143
	1.74267e-08	0.000348533	1.17692e-08	6.31554e-21	3801.95	3.35754e-06	3.35754
	1.70424e-08	0.000340847	1.15096e-08	6.17626e-21	3718.11	3.2835e-06	3.2835

## Sheet: C. FW1541 sfGFP-MinD data
Data Table 8C. Data used to determine the number of sfGFP-MinD molecules in FW1541. This data relates to Fig. S1D.
Blot 1	Intensity	ng
His6x-sfGFP-MinD	2640.86	4
	5756.76	8
	9445.78	12
	12062.1	16
	16125.1	20
Repeat 1	13319.9	16.9452
Repeat 2	10613.9	13.6922
Repeat 3	10096.9	13.0708
Blot 2	Intensity	ng
His6x-sfGFP-MinD	3604.76	4
	9576.68	8
	14711.2	12
	19279.1	16
	21334.5	20
Repeat 1	15416.7	13.52
Repeat 2	15752.3	13.8172
Repeat 3	15522.9	13.614
Blot 3	Intensity	ng
His6x-sfGFP-MinD	10510.7	10
	15243.5	15
	17500.7	20
	20147.3	25
	21530.2	30
Repeat 1	15819.4	17.8341
Repeat 2	13958.3	14.3804
Repeat 3	14741.1	15.833

## Sheet: D. FW1541 sfGFP-MinDcalculation
Data Table 8D. Calculation of the number of sfGFP-MinD molecules in FW1541. This data relates to Fig. S1D.
	Single-cell weight (g/cell)	5.63e-13
	cell number/g lysate	1.77126e+12
	MW of sfGFP-MinD (g/mole)	56816.6	[REFERENCE: Compute pI/Mw tool from ExPasy]
	Cell volume (L)	1.881e-15
	g (40 µg lysate)	g (per g lysate)	mole (per g lysate)	mole/cell	molecules/cell	concentration (M)	concentration (µM)
Blot 1	1.69452e-08	0.000423631	7.4561e-09	4.2095e-21	2534.12	2.23791e-06	2.23791
	1.36922e-08	0.000342306	6.02475e-09	3.4014e-21	2047.64	1.80829e-06	1.80829
	1.30708e-08	0.00032677	5.7513e-09	3.24702e-21	1954.71	1.72622e-06	1.72622
Blot 2	1.352e-08	0.000337999	5.94895e-09	3.35861e-21	2021.88	1.78554e-06	1.78554
	1.38172e-08	0.000345429	6.07972e-09	3.43244e-21	2066.33	1.82479e-06	1.82479
	1.3614e-08	0.000340349	5.99031e-09	3.38196e-21	2035.94	1.79796e-06	1.79796
Blot 3	1.78341e-08	0.000445852	7.8472e-09	4.43031e-21	2667.04	2.35529e-06	2.35529
	1.43804e-08	0.000359511	6.32756e-09	3.57236e-21	2150.56	1.89918e-06	1.89918
	1.5833e-08	0.000395826	6.96673e-09	3.93321e-21	2367.8	2.09102e-06	2.09102

## Sheet: E. W3110 MinE data
Data Table 8E. Data used to determine the number of MinE molecules in W3110. This data relates to Fig. S1E.
Blot 1	Intensity	ng
MinE-His6x	4661.69	1
	12670.4	2
	22671.7	3
	30237.9	4
	32984.6	5
Repeat 1	23116.8	3.33305
Repeat 2	27494.6	3.92293
Repeat 3	28008.6	3.9922
Blot 2	Intensity	ng
MinE-His6x	4079.6	1
	9828.17	2
	15589.5	3
	21905.5	4
	25766.3	5
Repeat 1	21963.5	4.17754
Repeat 2	18539.6	3.56007
Repeat 3	19847.7	3.79598
Blot 3	Intensity	ng
MinE-His6x	2935.96	1
	8293.09	2
	15323.9	3
	19374.4	4
	22467	5
Repeat 1	17817.5	3.82538
Repeat 2	18502.8	3.96205
Repeat 3	20134.8	4.28753
Blot 4	Intensity	ng
MinE-His6x	4980.66	1
	10257.4	2
	14572.5	3
	21123.7	4
	27376.8	5
Repeat 1	26393.8	4.92808
Repeat 2	24858.7	4.65227
Repeat 3	20852.2	3.93245
Blot 5	Intensity	ng
MinE-His6x	2319.96	1
	7643.97	2
	19446.3	3
	23287.8	4
	27576.2	5
Repeat 1	25283.5	4.39499
Repeat 2	24611.9	4.29347
Repeat 3	19762.2	3.56041

## Sheet: F. W3110 MinE calculation
Data Table 8F. Calculation of the number of MinE molecules in W3110. This data relates to Fig. S1E.
	Single-cell weight (g/cell)	5.4e-13
	cell number/g lysate	1.86353e+12
	MW of MinE (g/mole)	10234.9	[REFERENCE: Compute pI/Mw tool from ExPasy]
	Cell volume (L)	1.88e-15
	g (60 µg lysate)	g (per g lysate)	mole (per g lysate)	mole/cell	molecules/cell	concentration (M)	concentration (µM)
Blot 1	3.33305e-09	5.55508e-05	5.42758e-09	2.91252e-21	1753.34	1.54839e-06	1.54839
	3.92293e-09	6.53822e-05	6.38816e-09	3.42799e-21	2063.65	1.82243e-06	1.82243
	3.9922e-09	6.65367e-05	6.50096e-09	3.48852e-21	2100.09	1.85461e-06	1.85461
Blot 2	4.17754e-09	6.96257e-05	6.80276e-09	3.65047e-21	2197.58	1.94071e-06	1.94071
	3.56007e-09	5.93345e-05	5.79727e-09	3.1109e-21	1872.76	1.65386e-06	1.65386
	3.79598e-09	6.32663e-05	6.18143e-09	3.31705e-21	1996.86	1.76345e-06	1.76345
Blot 3	3.82538e-09	6.37563e-05	6.2293e-09	3.34274e-21	2012.33	1.77711e-06	1.77711
	3.96205e-09	6.60341e-05	6.45185e-09	3.46216e-21	2084.22	1.8406e-06	1.8406
	4.28753e-09	7.14588e-05	6.98187e-09	3.74658e-21	2255.44	1.9918e-06	1.9918
Blot 4	4.92808e-09	8.21346e-05	8.02495e-09	4.30631e-21	2592.4	2.28937e-06	2.28937
	4.65227e-09	7.75379e-05	7.57583e-09	4.06531e-21	2447.31	2.16125e-06	2.16125
	3.93245e-09	6.55408e-05	6.40366e-09	3.4363e-21	2068.65	1.82685e-06	1.82685
Blot 5	4.39499e-09	7.32498e-05	7.15686e-09	3.84048e-21	2311.97	2.04172e-06	2.04172
	4.29347e-09	7.15578e-05	6.99155e-09	3.75177e-21	2258.57	1.99456e-06	1.99456
	3.56041e-09	5.93402e-05	5.79782e-09	3.1112e-21	1872.94	1.65401e-06	1.65401

## Sheet: G. FW1541 MinE data
Data Table 8G. Data used to determine the number of MinE molecules in FW1541. This data relates to Fig. S1E.
Blot 1	Intensity	ng
MinE-His6x	6063	1
	13435.2	2
	20717.2	3
	26865.8	4
	27826.3	5
Repeat 1	12191.4	1.80786
Repeat 2	17209.6	2.68891
Repeat 3	18481.6	2.91223
Blot 2	Intensity	ng
MinE-His6x	3097.48	1
	9540.75	2
	15442.2	3
	18402.8	4
	22538.6	5
Repeat 1	13274.8	2.88909
Repeat 2	15673.6	3.39153
Repeat 3	12263.7	2.67733
Blot 3	Intensity	ng
MinE-His6x	4975.47	1
	10680.2	2
	17373	3
	24393.5	4
	27499	5
Repeat 1	15837.9	2.80494
Repeat 2	18207	3.20811
Repeat 3	18753.7	3.30116
Blot 4	Intensity	ng
MinE-His6x	4307.76	1
	10481.6	2
	19962.7	3
	25026.5	4
	28178	5
Repeat 1	17739	3.02373
Repeat 2	18958.7	3.21955
Repeat 3	16246.2	2.78406
Blot 5	Intensity	ng
MinE-His6x	3489.74	1
	9173.46	2
	14098.2	3
	15804.7	4
	23376.8	5
Repeat 1	10377.5	2.39426
Repeat 2	12632.9	2.88028
Repeat 3	11937.5	2.73043

## Sheet: H. FW1541 MinE calculation
Datat Table 8H. Calculation of the number of MinE molecules in FW1541. This data relates to Fig. S1F.
	Single-cell weight (g/cell)	5.63e-13
	cell number/g lysate	1770000000000
	MW of MinE (g/mole)	10234.9	[REFERENCE: Compute pI/Mw tool from ExPasy]
	Cell volume (L)	1.88e-15
	g (60 µg lysate)	g (per g lysate)	mole (per g lysate)	mole/cell	molecules/cell	concentration (M)	concentration (µM)
Blot 1	1.80786e-09	3.01309e-05	2.94394e-09	1.66206e-21	1000.56	8.83606e-07	0.883606
	2.68891e-09	4.48152e-05	4.37866e-09	2.47206e-21	1488.18	1.31423e-06	1.31423
	2.91223e-09	4.85371e-05	4.74231e-09	2.67737e-21	1611.78	1.42338e-06	1.42338
Blot 2	2.88909e-09	4.81515e-05	4.70464e-09	2.6561e-21	1598.97	1.41207e-06	1.41207
	3.39153e-09	5.65255e-05	5.52281e-09	3.11802e-21	1877.05	1.65764e-06	1.65764
	2.67733e-09	4.46221e-05	4.3598e-09	2.46142e-21	1481.77	1.30857e-06	1.30857
Blot 3	2.80494e-09	4.6749e-05	4.5676e-09	2.57873e-21	1552.4	1.37094e-06	1.37094
	3.20811e-09	5.34685e-05	5.22413e-09	2.9494e-21	1775.54	1.56799e-06	1.56799
	3.30116e-09	5.50194e-05	5.37566e-09	3.03494e-21	1827.04	1.61347e-06	1.61347
Blot 4	3.02373e-09	5.03955e-05	4.92388e-09	2.77988e-21	1673.49	1.47787e-06	1.47787
	3.21955e-09	5.36591e-05	5.24276e-09	2.95991e-21	1781.86	1.57358e-06	1.57358
	2.78406e-09	4.64009e-05	4.53359e-09	2.55954e-21	1540.84	1.36073e-06	1.36073
Blot 5	2.39426e-09	3.99044e-05	3.89885e-09	2.20118e-21	1325.11	1.17022e-06	1.17022
	2.88028e-09	4.80046e-05	4.69029e-09	2.648e-21	1594.1	1.40776e-06	1.40776
	2.73043e-09	4.55072e-05	4.44627e-09	2.51024e-21	1511.16	1.33452e-06	1.33452
